# Supplementary material for: Physical and sexual victimization of persons with severe mental illness seeking care in central and southwestern Uganda
Source: Front Public Health. 2023 Aug 9;11:1167076. doi: 10.3389/fpubh.2023.1167076 (PMC10446879; doi:10.3389/fpubh.2023.1167076)
Supplement: Supplementary file 1 [file Data_Sheet_1.xlsx]

## Sheet: Sheet1
edateint	educat	religion	marital	food1	yemploy	rentown	hroof	otherhroof	hwall	otherhwall	hfloor	otherhfloor	pose1	pose2	pose3	pose4	pose5	pose6	pose7	pose8	primdiagns1	psychcurt1	psychcurt2	psychcurt3	psychcurt4	psychprev1	psychprev2	psychprev3	psychprev4	psychprev5	oralpsychi	adherence1	tobacc1	alcolhol1	cage11	cage12	cage13	cage14	marijuan1	knat1	kubab1	cocaine1	heroine1	psycfam	psycfamspe1	psycfamspe2	suicid101	suicid102	suicid103
2018-04-25	tertiary	Christian	single	yes	Unemployed	live for free	corrugate		Burnt bricks		cement		Yes	0	0	0	Yes	Yes	Yes	Yes	Schizophrenia	6	5	3							Yes	0	0	0					0	0	No	0	No	0			No
2018-06-19	No formal education	Moslem	currently	yes	Farmer/fish	live for free	corrugate		Burnt bricks		mud		0	0	Yes	Yes	Yes	0	0	Yes	Bipolar effective disorder	13	3	1							Yes	0	0	0					0	0	No	0	No	0			No
2018-08-02	tertiary	Christian	separated/divorced	no	Professional	live for free	corrugate		Burnt bricks		cement		0	0	0	Yes	Yes	0	0	0	Bipolar effective disorder	13	3	2							Yes	0	0	0					0	0	No	0	No	Yes	2		No
	Primary	Others	currently	yes	Farmer/fish	own	corrugate		Burnt bricks		mud		0	0	Yes	Yes	Yes	0	0	Yes	major depressive disorder	12				4					Yes	0	0	0					0	0	No	0	No	Yes	4		No
2018-08-02	tertiary	Christian	currently	no	Unemployed	own	corrugate		Burnt bricks		mud		0	0	Yes	Yes	Yes	0	Yes	0	Bipolar effective disorder	2	3	1							Yes	0	0	0					0	0	No	0	No	0			No
2018-08-02	Primary	Christian	separated/divorced	no	Unemployed	own	corrugate		Burnt bricks		mud		0	0	Yes	0	0	0	Yes	0	Bipolar effective disorder	2	3	1							Yes	0	0	0					0	0	No	0	No	Yes	4		Yes	No
2018-09-03	Primary	Christian	currently	yes	Unemployed	own	corrugate		unburnt bricks		cement		Yes	0	0	0	Yes	0	Yes	Yes	Bipolar effective disorder	5	4	6	3	13	14				Yes	0	0	0					0	0	No	0	No	0			No
2018-09-03	Secondary	Christian	separated/divorced	yes	Farmer/fish	live for free	corrugate		Burnt bricks		cement		0	0	Yes	Yes	0	0	Yes	Yes	Schizophrenia	9	6	3							No		0	0					0	0	No	0	No	Yes	5		No
2018-09-03	Secondary	Moslem	separated/divorced	yes	Professional	own	corrugate		mud and wattle		cement		0	0	Yes	Yes	Yes	0	Yes	Yes	Schizophrenia	6	3	2		14					Yes	0	0	0					0	0	No	0	No	0			No
2018-08-29	Secondary	Christian	single	yes	Unemployed	own	corrugate		unburnt bricks		cement		Yes	0	0	Yes	Yes	0	Yes	Yes	Bipolar effective disorder	5	1	3		2	4				Yes	0	0	0					0	0	No	0	No	Yes	2	3	No
2018-08-29	Secondary	Christian	single	yes	Unemployed	live for free	corrugate		Burnt bricks		cement		Yes	0	0	Yes	Yes	0	Yes	Yes	Bipolar effective disorder	2	1	3		13	14	5			Yes	0	0	0					0	0	No	0	No	Yes	4	3	No
2018-08-28	tertiary	Christian	single	yes	Unemployed	rent	corrugate		Burnt bricks		cement		Yes	0	0	0	Yes	0	0	0	Schizophrenia	5	1	3		2	13	6			Yes	0	0	0					0	0	No	0	No	Yes	1		No
2018-08-28	Primary	Moslem	currently	yes	Unemployed	rent	corrugate		Burnt bricks		cement		Yes	0	0	Yes	0	0	Yes	Yes	Schizophrenia	5	3								Yes	0	0	0					0	0	No	0	No	Yes	4		No
2018-08-28	tertiary	Moslem	single	yes	Professional	live for free	corrugate		Burnt bricks		cement		Yes	0	0	0	Yes	0	0	Yes	Bipolar effective disorder	2	1	3		12	13				Yes	0	0	0					0	0	No	0	No	Yes	3		No
2018-08-28	tertiary	Christian	separated/divorced	yes	Farmer/fish	live for free	corrugate		Burnt bricks		mud		Yes	0	0	Yes	Yes	0	0	Yes	Bipolar effective disorder	5	1	3		2	4				Yes	0	0	0					0	0	No	0	No	0			No
2018-08-27	Secondary	Christian	single	yes	Informal	live for free	corrugate		Burnt bricks		cement		Yes	0	0	0	0	0	Yes	0	Schizophrenia	5	3			6	2	13			Yes	0	0	0					0	0	No	0	No	Yes	4	3	No
2018-08-27	Secondary	Christian	currently	yes	Farmer/fish	own	corrugate		Burnt bricks		mud		0	0	0	Yes	Yes	0	0	Yes	Bipolar effective disorder	5	1	3		2	13				Yes	0	0	0					0	0	No	0	No	Yes	4		No
2018-08-27	No formal education	Christian	separated/divorced	yes	Unemployed	own	corrugate		Burnt bricks		cement		0	0	0	0	0	0	Yes	Yes	Schizophrenia	13	3			2					Yes	0	0	0					0	0	No	0	No	0			No
2018-08-27	tertiary	Christian	currently	yes	Professional	own	corrugate		Burnt bricks		tiles		Yes	0	0	Yes	Yes	Yes	Yes	Yes	Bipolar effective disorder	5	3			6	15	15			Yes	0	0	0					0	0	No	0	No	0			No
2018-08-24	tertiary	Christian	currently	no	Professional	live for free	corrugate		Burnt bricks		cement		Yes	0	0	Yes	Yes	0	Yes	0		13	3								Yes	0	0	0					0	0	No	0	No	0			No
2018-08-22	Primary	Moslem	separated/divorced	yes	Unemployed	own	corrugate		Burnt bricks		tiles		Yes	0	0	Yes	Yes	Yes	Yes	Yes	Bipolar effective disorder	13	3	4							Yes	Yes	0	0					0	0	No	0	No	Yes	8	7	No
2018-08-22	Primary	Christian	currently	yes	Unemployed	rent	corrugate		Burnt bricks		cement		Yes	0	0	Yes	Yes	0	0	Yes	Bipolar effective disorder	5	3	12		2					Yes	0	0	0					0	0	No	0	No	Yes	9		No
2018-08-22	Secondary	Christian	currently	yes	Unemployed	rent	corrugate		Burnt bricks		cement		Yes	0	0	Yes	Yes	0	0	Yes	Schizophrenia	2	3	1							Yes	0	0	0					0	0	No	0	No	Yes	6		No
2018-08-23	Secondary	Christian	widowed	no	Unemployed	rent	corrugate		unburnt bricks		mud		0	0	0	0	Yes	0	0	Yes	Schizophrenia	5	3								Yes	0	0	0					0	0	No	0	No	Yes	4	9	No
2018-08-20	Secondary	Christian	single	yes	Unemployed	own	corrugate		mud and wattle		mud		0	0	Yes	Yes	Yes	0	0	Yes	major depressive disorder	12	9	7	3						Yes	0	0	0					0	0	No	0	No	0			No
2018-08-22	Primary	Christian	separated/divorced	yes	Unemployed	rent	corrugate		Burnt bricks		cement		Yes	0	0	0	Yes	0	0	0	Bipolar effective disorder	2	1	3	6						Yes	0	0	0					0	0	No	0	No	Yes	5	2	No
2018-08-20	Primary	Christian	single	yes	Unemployed	own	corrugate		Burnt bricks		mud		0	0	Yes	Yes	Yes	0	Yes	Yes	Bipolar effective disorder	7	5	3		2					Yes	0	0	0					0	0	No	0	No	Yes	1		No
2018-08-20	Secondary	Moslem	single	no	Unemployed	live for free	corrugate		Burnt bricks		cement		0	0	0	Yes	0	0	Yes	Yes	Bipolar effective disorder	1	2	3							Yes	Yes	0	0					0	0	No	0	No	Yes	9		No
2018-08-16	Secondary	Christian	single	no	Professional	own	corrugate		mud and wattle		mud		0	0	0	0	0	0	Yes	0	Bipolar effective disorder	13	4								Yes	Yes	0	Yes					0	0	No	0	No	Yes	3	3	No
2018-08-16	Primary	Christian	currently	yes	Unemployed	own	corrugate		Burnt bricks		mud		0	0	0	Yes	Yes	0	0	Yes	Schizophrenia	7	3								Yes	0	0	0					0	0	No	0	No	0			No
2018-08-16	Primary	Moslem	separated/divorced	yes	Farmer/fish	own	corrugate		Burnt bricks		cement		Yes	0	Yes	Yes	0	0	Yes	Yes	Bipolar effective disorder	2	1	3							Yes	Yes	0	0					0	0	No	0	No	0			No
2018-08-16	Primary	Christian	currently	yes	Informal	own	corrugate		Burnt bricks		cement		Yes	0	0	Yes	Yes	0	Yes	Yes	Bipolar effective disorder	2	1	3	4	5					Yes	0	0	0					0	0	No	0	No	0			No
2018-08-15	Primary	Christian	currently	yes	Unemployed	own	corrugate		Burnt bricks		cement		0	0	Yes	Yes	Yes	0	Yes	Yes	Bipolar effective disorder	2	1	6	3						Yes	0	0	0					0	0	No	0	No	Yes	4		No
2018-08-15	Secondary	Christian	single	yes	Informal	live for free	corrugate		Burnt bricks		cement		0	0	Yes	Yes	0	0	0	0	Bipolar effective disorder	5	1	3		2					Yes	Yes	0	0					0	0	No	0	No	Yes	4		No
2018-08-15	Primary	Christian	single	yes	Unemployed	rent	corrugate		Burnt bricks		tiles		Yes	0	Yes	0	Yes	Yes	Yes	Yes	Schizophrenia	5	3								Yes	0	0	0					0	0	No	0	No	0			No
2018-08-13	tertiary	Christian	currently	yes	Informal	own	corrugate		Burnt bricks		cement		Yes	Yes	Yes	Yes	Yes	0	Yes	Yes	Bipolar effective disorder	9	1	14	3	2	5				Yes	0	0	0					0	0	No	0	No	Yes	9		No
2018-08-13	tertiary	Moslem	separated/divorced	yes	Informal	own	corrugate		Burnt bricks		tiles		Yes	0	0	Yes	Yes	Yes	Yes	Yes	Bipolar effective disorder	13	2	1	3	4	5				Yes	Yes	0	0					0	0	No	0	No	Yes	4	8	No
2018-08-14	Primary	Christian	currently	yes	Informal	own	corrugate		Burnt bricks		cement		Yes	0	0	0	Yes	0	Yes	Yes	Schizophrenia	6	9	3							Yes	0	0	0					0	0	No	0	No	Yes	5		No
2018-08-14	tertiary	Christian	single	yes	Professional	rent	corrugate		Burnt bricks		cement		Yes	0	0	Yes	Yes	0	Yes	Yes	major depressive disorder	5	12	3		13	4				Yes	Yes	0	0					0	0	No	0	No	0			No
2018-08-14	tertiary	Christian	separated/divorced	yes	Unemployed	live for free	corrugate		Burnt bricks		cement		Yes	0	0	Yes	Yes	Yes	Yes	Yes	Bipolar effective disorder	2	1	3	6	5					Yes	0	0	0					0	0	No	0	No	0			No
2018-08-09	Primary	Christian	separated/divorced	yes	Unemployed	rent	corrugate		Burnt bricks		cement		0	0	Yes	Yes	Yes	0	Yes	Yes	Schizophrenia	6	2	3							Yes	Yes	0	0					0	0	No	0	No	Yes	4		No
2018-08-10	Secondary	Moslem	currently	yes	Unemployed	rent	corrugate		Burnt bricks		cement		Yes	0	0	0	Yes	0	Yes	Yes	Bipolar effective disorder	2	3	1							Yes	0	0	0					0	0	No	0	No	Yes	7		No
2018-08-08	Primary	Moslem	currently	yes	Farmer/fish	own	corrugate		Burnt bricks		cement		Yes	0	0	Yes	Yes	0	0	Yes	Bipolar effective disorder	1	2	3							Yes	0	0	0					0	0	No	0	No	Yes	6		No
2018-08-09	No formal education	Christian	separated/divorced	yes	Unemployed	own	corrugate		Burnt bricks		cement		0	0	0	0	0	0	0	0	Schizophrenia	5	3			9	2				Yes	0	0	0					0	0	No	0	No	0			No
2018-08-09	Secondary	Moslem	widowed	yes	Informal	live for free	corrugate		unburnt bricks		mud		Yes	0	0	Yes	0	0	Yes	Yes	Bipolar effective disorder	6	5	3		2	1				Yes	0	0	0					0	0	No	0	No	Yes	6	7	No
2018-08-08	tertiary	Christian	currently	yes	Professional	live for free	corrugate		Burnt bricks		cement		Yes	Yes	Yes	Yes	Yes	Yes	Yes	Yes	Bipolar effective disorder	5	3								Yes	0	0	Yes					0	0	No	0	No	0			No
2018-08-08	tertiary	Christian	single	yes	Professional	rent	corrugate		Burnt bricks		cement		Yes	0	0	0	Yes	0	0	Yes	Bipolar effective disorder	5	3	1		15					Yes	0	0	0					0	0	No	0	No	0			No
2018-08-07	Secondary	Christian	single	yes	Unemployed	own	corrugate		Burnt bricks		cement		Yes	Yes	0	0	Yes	0	Yes	Yes	Bipolar effective disorder	7	13	3		2					Yes	0	0	0					0	0	No	0	No	Yes	1	6	No
2018-08-07	Primary	Christian	currently	yes	Farmer/fish	own	corrugate		Burnt bricks		cement		Yes	0	Yes	Yes	Yes	0	Yes	0	Bipolar effective disorder	3	7								Yes	Yes	0	0					0	0	No	0	No	Yes	7	7	No
2018-08-07	No formal education	Christian	separated/divorced	yes	Unemployed	own	corrugate		Burnt bricks		cement		0	0	0	Yes	Yes	0	Yes	0		2	3								Yes	Yes	0	0					0	0	No	0	No	Yes	2		No
2018-08-07	tertiary	Christian	single	no	Unemployed	live for free	tiles		unburnt bricks		cement		Yes	0	0	0	0	0	0	0	Bipolar effective disorder	1	2	3							Yes	0	0	0					0	0	No	0	No	Yes	5		No
2018-08-07	Secondary	Moslem	single	yes	Professional	rent	corrugate		Burnt bricks		cement		Yes	0	0	Yes	Yes	0	Yes	Yes		1	2	3							Yes	0	Yes	0					0	0	No	0	No	Yes	6		No
2018-08-07	Primary	Christian	separated/divorced	yes	Informal	rent	corrugate		Burnt bricks		cement		Yes	0	0	Yes	Yes	0	0	Yes	Bipolar effective disorder	2	3								Yes	0	0	0					0	0	No	0	No	Yes	9		No
2018-08-06	Primary	Christian	currently	yes	Farmer/fish	rent	corrugate		unburnt bricks		mud		0	0	Yes	Yes	Yes	0	0	Yes	Bipolar effective disorder	2	1	3							Yes	0	0	0					0	0	No	0	No	Yes	4		No
2018-08-06	Primary	Moslem	currently	yes	Informal	own	corrugate		Burnt bricks		cement		Yes	Yes	Yes	0	Yes	0	Yes	Yes	Bipolar effective disorder	2	1	3							Yes	0	0	0					0	0	No	0	No	Yes	4	5	No
2018-08-06	tertiary	Christian	currently	yes	Professional	own	corrugate		Burnt bricks		cement		Yes	0	0	Yes	Yes	0	Yes	Yes	Bipolar effective disorder	9	1			2					Yes	Yes	0	0					0	0	No	0	No	Yes	9	3,4	No
2018-08-06	tertiary	Christian	currently	yes	Unemployed	live for free	corrugate		Burnt bricks		cement		Yes	0	0	0	Yes	0	0	Yes	Bipolar effective disorder	5	3	1		10					Yes	0	0	Yes					0	0	No	0	No	Yes	3		No
2018-08-06	tertiary	Christian	currently	yes	Professional	rent	corrugate		Burnt bricks		cement		Yes	0	0	Yes	Yes	Yes	Yes	Yes	Bipolar effective disorder	7	13	12		2					Yes	Yes	0	0					0	0	No	0	No	Yes	5	7	No
2018-08-03	Primary	Christian	currently	no	Unemployed	own	corrugate		Burnt bricks		cement		0	0	0	Yes	Yes	0	Yes	0	Bipolar effective disorder	5	3			13	12	2	1		Yes	0	0	Yes	0	0	0	0	0	0	No	0	No	Yes	3,7	2	No
2018-08-03	Primary	Christian	single	yes	Unemployed	own	corrugate		Burnt bricks		cement		Yes	0	0	Yes	Yes	0	Yes	Yes	Schizophrenia	2	3								Yes	0	0	0					0	0	No	0	No	Yes	2,9	2,9	No
2018-08-02	Primary	Christian	widowed	yes	Informal	live for free	corrugate		Burnt bricks		tiles		Yes	Yes	0	Yes	Yes	Yes	Yes	Yes	Schizophrenia	2	3								Yes	Yes	0	Yes	Yes	0	0	0	0	0	No	0	No	Yes	5		No
2018-08-02	tertiary	Moslem	single	yes	Unemployed	rent	corrugate		Burnt bricks		cement		Yes	0	0	Yes	Yes	Yes	Yes	Yes	Schizophrenia	2	3								Yes	Yes	0	0					0	0	No	0	No	Yes	9		No
2018-08-02	Primary	Moslem	separated/divorced	no	Farmer/fish	own	corrugate		Burnt bricks		mud		0	0	0	0	0	0	0	Yes	Schizophrenia	5	3								Yes	Yes	0	0					0	0	No	0	No	Yes	3		No
2018-08-01	tertiary	Christian	single	yes	Professional	own	corrugate		Burnt bricks		cement		Yes	Yes	0	Yes	Yes	Yes	Yes	Yes	Bipolar effective disorder	15	14	9							Yes	0	0	0					0	0	No	0	No	0			No
2018-08-01	Secondary	Christian	currently	yes	Farmer/fish	rent	corrugate		mud and wattle		cement		0	0	Yes	Yes	Yes	0	Yes	0	Bipolar effective disorder	5	3								Yes	Yes	0	0					0	0	No	0	No	Yes	4		Yes	No	No
2018-08-01	Secondary	Moslem	currently	no	Unemployed	rent	corrugate		Burnt bricks		cement		0	0	0	0	Yes	0	0	0	Bipolar effective disorder	1	5	3		2	12				Yes	Yes	0	0					0	0	No	0	No	Yes	3		No
2018-08-01	Primary	Moslem	single	yes	Informal	rent	corrugate		Burnt bricks		cement		Yes	0	0	Yes	Yes	0	Yes	0	Bipolar effective disorder	2	3	1							Yes	0	0	0					0	0	No	0	No	0			No
2018-08-01	tertiary	Christian	single	yes	Unemployed	rent	corrugate		Burnt bricks		tiles		Yes	0	0	Yes	Yes	0	0	Yes	Bipolar effective disorder	13	1	3		2					Yes	0	0	0					0	0	No	0	No	Yes	4		No
2018-08-01	tertiary	Christian	single	yes	Unemployed	own	corrugate		Burnt bricks		cement		Yes	Yes	Yes	Yes	Yes	Yes	Yes	Yes	Bipolar effective disorder	7	5	3		2	13				Yes	0	0	0					0	0	No	0	No	Yes	6		No
2018-08-01	tertiary	Christian	currently	yes	Professional	rent	corrugate		Burnt bricks		cement		Yes	0	0	Yes	Yes	Yes	0	Yes	Schizophrenia	10	12	3							Yes	0	0	0					0	0	No	0	No	Yes	7		No
2018-08-01	Secondary	Christian	single	yes	Unemployed	live for free	corrugate		Burnt bricks		tiles		Yes	0	0	Yes	Yes	Yes	Yes	Yes	Bipolar effective disorder	9	7			13					Yes	Yes	0	0					0	0	No	0	No	Yes	6		No
2018-07-31	Primary	Moslem	separated/divorced	yes	Informal	live for free	corrugate		Burnt bricks		cement		Yes	0	0	Yes	0	0	0	Yes	Schizophrenia	2	3	6		5					Yes	Yes	Yes	0					0	0	No	0	No	Yes	2		No
2018-07-31	tertiary	Moslem	currently	yes	Professional	own	corrugate		Burnt bricks		cement		Yes	0	0	0	Yes	0	0	Yes	Bipolar effective disorder	7	10			11	5	4	3		Yes	0	0	0					0	0	No	0	No	0			No
2018-07-20	tertiary	Christian	currently	yes	Unemployed	own	corrugate		Burnt bricks		cement		0	0	0	Yes	Yes	0	0	Yes	Schizophrenia	2	3								Yes	0	Yes	0					0	0	No	0	No	0			No
2018-07-20	Secondary	Christian	currently	yes	Informal	rent	corrugate		Burnt bricks		cement		Yes	0	0	Yes	Yes	0	Yes	Yes	Bipolar effective disorder	2	3								Yes	Yes	0	0					0	0	No	0	No	Yes	3		No
2018-08-02	Primary	Christian	separated/divorced	no	Farmer/fish	rent	corrugate		mud and wattle		mud		0	0	0	0	0	0	0	0	major depressive disorder	12									Yes	Yes	0	0					0	0	No	0	No	0			No
2018-08-01	Primary	Moslem	single	yes	Informal	own	corrugate		Burnt bricks		cement		Yes	0	Yes	Yes	Yes	0	Yes	Yes	Bipolar effective disorder	2	3	1		15					Yes	0		Yes	0	0	0	0	Yes	0	No	0	No	0			No
2018-08-01	Primary	Christian	widowed	yes	Informal	own	corrugate		Burnt bricks		tiles		Yes	Yes	Yes	Yes	Yes	0	Yes	Yes	Bipolar effective disorder	2	3	4							Yes	0	0	Yes	0	0	0	0	0	0	No	0	No	Yes	4		No
2018-08-01	Primary	Christian	separated/divorced	yes	Unemployed	live for free	corrugate		mud and wattle		cement		Yes	0	0	0	Yes	0	Yes	Yes	Schizophrenia	6	3	1	2						Yes	0	0	0										Yes	4		No
2018-07-31	tertiary	Christian	currently	yes	Professional	own	corrugate		Burnt bricks		cement		Yes	0	0	Yes	Yes	0	Yes	Yes	Bipolar effective disorder	1	3	3							Yes	0	0	0					0	0	No	0	No	Yes	3		No
2018-07-31	Secondary	Christian	currently	yes	Farmer/fish								Yes	0	0	0	Yes	0	Yes	Yes	Schizophrenia	2	3	6							Yes	0	0	Yes	0	0	0	0	0	0	No	0	No	Yes	4		No
2018-07-31	tertiary	Christian	single	yes	Unemployed	own	corrugate		Burnt bricks		cement		Yes	0	0	Yes	Yes	0	Yes	Yes	Bipolar effective disorder	2	3	1							Yes	0	0	0					0	0	No	0	No	0			No
2018-07-31	Primary	Moslem	currently	yes	Unemployed	own	corrugate		Burnt bricks		mud		Yes	Yes	Yes	Yes	Yes	0	Yes	0	Schizophrenia	2	3	6							Yes	0	0	0					0	0	No	0	No	Yes	3		No
2018-07-31	Primary	Christian	single	yes	Unemployed	own	corrugate		Burnt bricks		cement		0	0	0	Yes	Yes	0	Yes	Yes	Bipolar effective disorder	2	1	3							Yes	0	0	0					0	0	No	0	No	0			No
2018-07-31	Secondary	Moslem	currently	yes	Farmer/fish	own	corrugate		Burnt bricks		cement		Yes	0	Yes	Yes	Yes	0	Yes	Yes	Bipolar effective disorder	2	3	1							Yes	0	0	0					0	0	No	0	No	Yes	5		No
2018-07-31	Primary	Christian	currently	no	Farmer/fish	own	corrugate		mud and wattle		mud		0	0	0	0	Yes	0	Yes	0	Schizophrenia	5	3	14							Yes	Yes	0	0					0	0	No	0	No	Yes	3		No
2018-07-31	tertiary	Christian	single	yes	Professional	own	corrugate		Burnt bricks		cement		Yes	0	0	Yes	Yes	Yes	Yes	Yes	Schizophrenia	2	3	6							Yes	0	0	0					0	0	No	0	No	Yes	7		No
2018-07-30	Primary	Christian	currently	no	Farmer/fish	own	corrugate		Burnt bricks		cement		Yes	0	Yes	Yes	Yes	0	Yes	Yes	Bipolar effective disorder	2	3	1							Yes	0	0	0					0	0	No	0	No	Yes	6		No
2018-07-30	Primary	Christian	single	yes	Professional	own	corrugate		Burnt bricks		mud		0	0	Yes	Yes	Yes	0	Yes	Yes	Bipolar effective disorder	2	3	1							Yes	0	0	0					0	0	No	0	No	0			No
2018-07-30	Primary	Christian	single	yes	Farmer/fish	own	corrugate		Burnt bricks		cement		0	0	Yes		Yes	0	0	0	Schizophrenia	2	3								Yes	0	0	0					0	0	No	0	No	Yes	6	9	No
2018-07-30	tertiary	Christian	currently	yes	Farmer/fish	own	corrugate		Burnt bricks		cement		0	0	0	0	0	0	0	Yes	Schizophrenia	2	3	6							Yes	0	Yes	Yes	Yes	0	0	0	0	0	No	0	No	Yes	4		No
2018-07-30	Secondary	Christian	single	yes	Unemployed	live for free	corrugate		Burnt bricks		tiles		Yes	0	0	0	Yes	Yes	Yes	Yes	major depressive disorder	12	3	13							Yes	0	0	Yes	0	0	0	0	0	0	No	0	No	Yes	7		No
2018-07-30	tertiary	Christian	single	yes	Farmer/fish	own	corrugate		Burnt bricks		cement		0	0	0	Yes	Yes	0	Yes	Yes	Bipolar effective disorder	2	7	3			13	6			Yes	0	0	0					0	0	No	0	No	Yes	4	1	No
2018-07-30	Primary	Christian	currently	yes	Farmer/fish	own	corrugate		Burnt bricks		cement		Yes	0	0	Yes	Yes	0	Yes	Yes	major depressive disorder	13	3	6	15						Yes	0	0	0					0	0	No	0	No	Yes	4		No
2018-07-30	Primary	Christian	separated/divorced	no	Farmer/fish	own	corrugate		Burnt bricks		mud		0	0	0	0	0	0	0	Yes	Schizophrenia	2	3	1							Yes	0	0	0					0	0	No	0	No	Yes	7	5	No
2018-07-30	Primary	Christian	widowed	yes	Unemployed	own	corrugate		mud and wattle		mud		0	0	0	Yes	0	0	0	Yes	Bipolar effective disorder	13	12	3									0	0					0	0	No	0	No	Yes	4		No
2018-07-27	Primary	Christian	separated/divorced	yes	Farmer/fish	own	corrugate		Burnt bricks		cement		0	0	Yes	Yes	0	0	Yes	Yes	Bipolar effective disorder	2	3	1							Yes	Yes	Yes	Yes	0	0	0	0	0	0	No	0	No	0			No
2018-07-27	Secondary	Christian	single	yes	Informal	own	corrugate		Burnt bricks		cement		Yes	0	0	Yes	Yes	Yes	Yes	Yes	Bipolar effective disorder	2	3	14							Yes	Yes	0	0					0	0	No	0	No	Yes	5		No
2018-07-27	Primary	Moslem	separated/divorced	yes	Farmer/fish	rent	corrugate		Burnt bricks		cement		0	0	Yes	Yes	0	0	Yes	Yes	Bipolar effective disorder	2	3								Yes	0	0	0						0	No	0	No	0			No
2018-07-27	Primary	Christian	currently	yes	Unemployed	own	corrugate		Burnt bricks		mud		Yes	0	0	0	Yes	0	Yes	0	Bipolar effective disorder	2	1	3							No		0	Yes	0	0	0	0	0	0	No	0	No	0			No
2018-07-13	Primary	Christian	single	yes	Unemployed	rent	corrugate		Burnt bricks		cement		Yes	0	0	0	Yes	0	0	Yes	Bipolar effective disorder	2	3	1							Yes	0	0	0					0	0	No	0	No	0			No
2018-07-26	Secondary	Moslem	separated/divorced	yes	Informal	rent	corrugate		Burnt bricks		cement		0	0	0	0	Yes	0	0	Yes	Bipolar effective disorder	2	1	15							Yes	Yes	0	0					0	0	No	0	No	Yes	4		No
2018-07-26	Primary	Christian	widowed	yes	Farmer/fish	own	corrugate		Burnt bricks		mud		0	0	Yes	Yes	0	0	Yes	Yes	Bipolar effective disorder	13	3								Yes	0	0	0					0	0	No	0	No	Yes	6		No
2018-07-26	Primary	Christian	currently	no	Informal	live for free	corrugate		Burnt bricks		cement		Yes	0	0	0	Yes	0	Yes	Yes	major depressive disorder	4									Yes	0	0	Yes	0	0	0	0	0	0	No	0	No	Yes	5		No
2018-07-26	Primary	Christian	separated/divorced	yes	Farmer/fish	own	corrugate		Burnt bricks		cement		0	0	0	0	Yes	0	0	0	Bipolar effective disorder	13	3	4							Yes	0	0	0					0	0	No	0	No	0			No
2018-07-26	Primary	Christian	currently	yes	Farmer/fish								Yes	0	0	Yes	0	0	0	Yes	Bipolar effective disorder	2	3	1							Yes	0	0	0					0	0	No	0	No	0			No
2018-07-24	Secondary	Moslem	single		Professional	live for free	corrugate		Burnt bricks		cement		Yes	0	Yes	Yes	Yes	0	Yes	Yes	Bipolar effective disorder	1	2								Yes	0	0	0					0	0	No	0	No	0			No
2018-07-23	Primary	Christian	widowed	yes	Farmer/fish	rent	corrugate		Burnt bricks		cement		0	0	0	Yes	Yes	0	0	Yes	Bipolar effective disorder	2	3	1							Yes	0	0	0					0	0	No	0	No	Yes	7		No
2018-07-23	No formal education	Christian	currently	yes	Farmer/fish	own	corrugate		Burnt bricks		mud		0	0	0	0	0	0	0	0											Yes	Yes	0	0					0	0	No	0	No	Yes	8		No
2018-07-20	Primary	Christian	separated/divorced	yes	Unemployed	own	corrugate		Burnt bricks		cement		0	0	Yes	0	Yes	0	Yes	0	Schizophrenia	5	3								No		0	Yes	Yes	0	0	0	0	0	No	0	No	Yes	6		No
2018-07-20	tertiary	Christian	separated/divorced	yes	Unemployed	own	corrugate		Burnt bricks		cement		Yes	Yes	Yes	Yes	Yes	0	Yes	Yes	Bipolar effective disorder	2	3	1							Yes	0	Yes	0					0	0	No	0	No	0			No
2018-07-20	tertiary	Christian	single	yes	Professional	live for free	tiles		Burnt bricks		cement		Yes	0	0	Yes	Yes	0	Yes	Yes	Bipolar effective disorder	5	3								Yes	0	0	Yes	0	0	0	0	0	0	No	0	No	Yes	6	5	No
2018-07-20	Secondary	Moslem	currently	yes	Informal	own	corrugate		Burnt bricks		mud		0	0	Yes	Yes	Yes	0	Yes	Yes	major depressive disorder	12									Yes	0	0	0					0	0	No	0	No	0			No
2018-07-20	tertiary	Moslem	currently	yes	Professional	rent	corrugate		Burnt bricks		cement		Yes	Yes	0	Yes	Yes	0	Yes	Yes	Bipolar effective disorder	13	3	1							Yes	0	0	0					0	0	No	0	No	Yes	9		No
2018-07-19	Secondary	Christian	separated/divorced	yes	Unemployed	live for free	corrugate		Burnt bricks		cement		0	0	0	0	0	0	Yes	Yes	Bipolar effective disorder	2	3	7	6	1	15				Yes	Yes	0	Yes	0	0	0	0	0	0	No	0	No	Yes	2		No
2018-07-19	tertiary	Christian	currently	yes	Unemployed	rent	corrugate		Burnt bricks		cement		Yes	0	0	Yes	Yes	0	Yes	Yes	Bipolar effective disorder	1	3			5	14	6			Yes	Yes	0	0					0	0	No	0	No	Yes	4		No
2018-07-19	Secondary	Christian	separated/divorced	yes	Unemployed	own	corrugate		Burnt bricks		cement		Yes	0	0	Yes	Yes	0	Yes	0	Bipolar effective disorder	5	3								Yes	Yes	0	Yes	0	0	0	0	0	0	No	0	No	0			No
2018-07-19	Primary	Christian	currently	yes	Farmer/fish	own	corrugate		mud and wattle		mud		0	0	0	0	0	0	0	0	Bipolar effective disorder	13	3								Yes	0	0	Yes	0	0	0	0	0	0	No	0	No	Yes	4		No
2018-07-19	Secondary	Christian	single	yes	Unemployed	live for free	corrugate		Burnt bricks		cement		Yes	0	0	Yes	Yes	0	Yes	Yes	major depressive disorder	4									Yes	0	0	0					0	0	No	0	No	Yes	3		No
2018-07-18	Secondary	Christian	single	yes	Professional	live for free	corrugate		mud and wattle		mud		0	0	Yes	Yes	Yes	0	0	Yes	Bipolar effective disorder	13	3								Yes	0	0	0					0	0	No	0	No	0			No
2018-07-18	Primary	Christian	single	yes	Unemployed	live for free	corrugate		Burnt bricks		cement		Yes	0	0	0	Yes	0	Yes	Yes	Bipolar effective disorder	1	3	2							Yes	0	Yes	0					0	0	No	0	No	0			No
2018-07-18	tertiary	Moslem	single	yes	Unemployed	rent	corrugate		Burnt bricks		mud		0	0	0	Yes	Yes	0	Yes	Yes	Bipolar effective disorder	4	3								Yes	0	0	0					0	0	No	0	No	Yes	4	4	No
2018-07-18	Secondary	Christian	widowed	yes	Unemployed	own	corrugate		Burnt bricks		cement		0	0	0	Yes	0	0	Yes	Yes	Bipolar effective disorder	2	12	3							Yes	0	0	0					0	0	No	0	No	Yes	8		No
2018-07-17	Primary	Christian	separated/divorced	yes	Farmer/fish	live for free	corrugate		mud and wattle		mud		0	0	0	Yes	0	0	0	Yes	Bipolar effective disorder	1	8	13							Yes	0	0	Yes	Yes	0	0	0	0	0	No	0	No	0			No
2018-07-17	Secondary	Moslem	currently	yes	Informal	own	corrugate		Burnt bricks		cement		Yes	0	0	Yes	Yes	0	Yes	Yes	Bipolar effective disorder	1				2					Yes	0	0	0					0	0	No	0	No	0			No
2018-07-17	Primary	Christian	currently	yes	Unemployed	own	corrugate		Burnt bricks		cement		Yes	0	0	Yes	Yes	0	Yes	Yes	Bipolar effective disorder	2	3	12							Yes	0	0	Yes	0	0	0	0	0	0	No	0	No	0			No
2018-07-16	Primary	Christian	single	no	Unemployed	live for free	corrugate		Burnt bricks		cement		Yes	0	0	Yes	Yes	0	0	Yes	Bipolar effective disorder	2	3	1							Yes	0	Yes	Yes					0	0	No	0	No	Yes	5	6	No
2018-07-16	tertiary	Christian	single	yes	Professional	rent	corrugate		Burnt bricks		cement		0	0	0	Yes	Yes	0	0	0	Bipolar effective disorder	5	1	3							Yes	0	0	0					0	0	No	0	No	Yes	5		No
2018-07-16	Secondary	Moslem	single	no	Unemployed	live for free	corrugate		Burnt bricks		mud		Yes	0	0	Yes	Yes	0	0	Yes	Bipolar effective disorder	1									Yes	0	Yes	0					0	0	No	0	No	Yes	6		Yes	No
2018-07-16	Primary	Moslem	currently	yes	Unemployed	own	corrugate		Burnt bricks		cement		Yes	0	0	Yes	Yes	0	Yes	Yes	Schizophrenia	13	3								Yes	0	0	0					0	0	No	0	No	0			No
2018-07-13	tertiary	Christian	currently	yes	Professional	own	corrugate		Burnt bricks		cement		Yes	0	0	Yes	Yes	0	Yes	Yes	Bipolar effective disorder	5	3	1							Yes	0	0	0					0	0	No	0	No	Yes	4	3	Yes	No
2018-07-13	Primary	Moslem	single	yes	Farmer/fish	own	corrugate		Burnt bricks		cement		Yes	0	0	Yes	Yes	0	Yes	Yes	Bipolar effective disorder	2	3								Yes	0	0	0					0	0	No	0	No	0			No
2018-07-12	Secondary	Christian	separated/divorced	yes	Informal	live for free	corrugate		Burnt bricks		cement		0	0	0	Yes	Yes	0	0	Yes	Bipolar effective disorder	2	3								Yes	0	0	Yes	0	0	0	0	0	0	No	0	No	0			No
2018-07-12	Secondary	Moslem	single	yes	Unemployed	rent	corrugate		Burnt bricks		cement		0	0	0	0	Yes	0	Yes	Yes	Bipolar effective disorder	8	2								Yes	0	0	0					0	0	No	0	No	Yes	3		No
2018-07-12	Primary	Christian	single	yes	Unemployed	own	corrugate		Burnt bricks		cement		Yes	0	0	Yes	0	0	Yes	Yes	Bipolar effective disorder	2	1	3							Yes	0	Yes	0					Yes	Yes	No	0	No	0			No
2018-07-12	Primary	Christian	single	yes	Unemployed	live for free	corrugate		Burnt bricks		cement		Yes	0	0	Yes	Yes	0	Yes	Yes	Bipolar effective disorder	2	3								Yes	0	0	0					0	0	No	0	No	0			No
2018-07-11	Primary	Christian	separated/divorced	yes	Farmer/fish	own	corrugate		Burnt bricks		mud		0	0	Yes	Yes	0	0	0	0	Bipolar effective disorder	2	3								Yes	0	0	0					0	0	No	0	No	Yes	6		No
2018-07-11	Secondary	Christian	single	yes	Unemployed	own	tiles		Burnt bricks		mud		Yes	0	Yes	Yes	Yes	0	0	Yes	Bipolar effective disorder	2	3	1							Yes	0	0	0					0	0	No	0	No	0			No
2018-07-09	Primary	Moslem	currently	yes	Farmer/fish	own	corrugate		Burnt bricks		cement		Yes	0	0	Yes	Yes	0	Yes	Yes	major depressive disorder	13	3								Yes	0	0	0					0	0	No	0	No	0			No
2018-07-09	Primary	Christian	single	yes	Unemployed	own	corrugate		Burnt bricks		cement		0	0	0	Yes	Yes	0	0	Yes	Schizophrenia	2	3	6							Yes	0	0	0					0	0	No	0	No	Yes	4		No
2018-07-06	Primary	Christian	single	yes	Farmer/fish	rent							0								Bipolar effective disorder	13	1	3							Yes	0	0	0					0	0	No	0	No	Yes	4		No
2018-07-06	Secondary	Christian	single	yes	Farmer/fish	live for free	corrugate		mud and wattle		mud		0	0	Yes	0	Yes	0	0	Yes	Bipolar effective disorder	2	3	1							Yes	0	0	0					0	0	No	0	No	Yes	3		No
2018-07-06	Primary	Moslem	separated/divorced	yes	Informal	rent	corrugate		Burnt bricks		cement		Yes	0	0	Yes	Yes	0	Yes	Yes	Bipolar effective disorder	1	3	2							Yes	0	0	0					0	0	No	0	No	Yes	4		Yes	No
2018-07-05	Primary	Christian	currently	yes	Farmer/fish	own	corrugate		Burnt bricks		cement		Yes	0	Yes	Yes	Yes	0	Yes	Yes	Bipolar effective disorder	13	3	1							Yes	0	0	Yes	0	0	0	0	0	0	No	0	No	0			No
2018-07-05	No formal education	Christian	single	no	Unemployed	live for free	corrugate		other specify		cement		Yes	0	0	0	Yes	0	Yes	Yes	major depressive disorder	15	14			13					Yes	0	0	0					0	0	No	0	No	0			No
2018-07-05	Primary	Moslem	currently	yes	Unemployed	rent	corrugate		Burnt bricks		cement		Yes	0	0	Yes	Yes		Yes	Yes	Bipolar effective disorder	1	2	3							Yes	Yes	0	0					0	0	No	0	No	0			No
2018-07-05	Primary	Christian	separated/divorced	yes	Farmer/fish	live for free	corrugate		Burnt bricks		mud		0	0	Yes	Yes	Yes	0	0	0	Bipolar effective disorder	1	3			12	1	14			Yes	0	0	Yes	Yes	0	0	0	0	0	No	0	No	0			No
2018-07-04	Secondary	Christian	separated/divorced	no	Farmer/fish	rent	corrugate		Burnt bricks		cement		Yes	0	0	0	Yes	0	Yes	Yes	Bipolar effective disorder	2	3	1							Yes	0	0	0					0	0	No	0	No	Yes	4		No
2018-07-04	Primary	Christian	single	yes	Unemployed	live for free	corrugate		Burnt bricks		mud		Yes	0	0	Yes	Yes	0	Yes	Yes	Bipolar effective disorder	2	1	3							Yes	0	Yes	Yes	0	0	Yes	0	0	0	No	0	No	Yes	2		No
2018-07-04	Primary	Christian	separated/divorced	yes	Farmer/fish	own	corrugate		Burnt bricks		mud		Yes	0	0	0	0	0	0	0	Bipolar effective disorder	2	3	1							Yes	0	Yes	0					0	0	No	0	No	0			No
2018-07-04	Primary	Moslem	single	yes	Informal	own	corrugate		Burnt bricks		cement		0	0	Yes	Yes	Yes	0	Yes	Yes	Bipolar effective disorder	2	3	1							Yes	0	0	0					0	0	No	0	No	0			No
2018-07-04	Primary	Christian	currently	no	Informal	rent	corrugate		Burnt bricks		cement		Yes	Yes	0	Yes	Yes	0	0	Yes											Yes	0	0	0					0	0	No	0	No	0			No
2018-07-04	Secondary	Christian	single	no	Farmer/fish	own	corrugate		Burnt bricks		cement		0	0	0	Yes	Yes	0	Yes	Yes											Yes	0	0	0					0	0	No	0	No	Yes	9		No
2018-07-03	Primary	Christian	single	yes	Farmer/fish	own	corrugate		Burnt bricks		mud		0	0	Yes	Yes	0	0	Yes	Yes	Bipolar effective disorder	2	3								Yes	0	0	0					0	0	No	0	No	0			No
2018-07-03	Secondary	Christian	single	yes	Unemployed	live for free	corrugate		Burnt bricks		cement		Yes	0	0	Yes	Yes	0	0	Yes	Bipolar effective disorder	2	3	1							Yes	0	0	0					0	0	No	0	No	Yes	4		No
2018-07-03	Primary	Moslem	single	yes	Farmer/fish	own	corrugate		Burnt bricks		cement		0	0	Yes	Yes	Yes	0	Yes	Yes	Bipolar effective disorder	13	3	1							Yes	0	0	0					0	0	No	0	No	0			No
2018-07-09	Secondary	Christian	currently	no	Farmer/fish	own	corrugate		mud and wattle		mud		0	0	0	Yes	Yes	0	0	0	Bipolar effective disorder	9	3	4							Yes	0	0	Yes	0	0	0	0	0	0	No	0	No	0			No
2018-07-03	Primary	Christian	widowed	yes	Farmer/fish	own	corrugate		other specify		cement		Yes	0	0	0	Yes	0	Yes	Yes	Bipolar effective disorder	1				13					Yes	0	0	0					0	0	No	0	No	Yes	8		No
2018-07-02	Primary	Christian	separated/divorced	yes	Farmer/fish	own	corrugate		Burnt bricks		cement		0	0	Yes	Yes	Yes	0	Yes	Yes	Schizophrenia	2	3	6							Yes	0	0	Yes	0	0	0	0	0	0	No	0	No	0			No
2018-07-02	Primary	Moslem	separated/divorced	yes	Farmer/fish	own	corrugate		Burnt bricks		cement		0	0	Yes	Yes	Yes	0	Yes	Yes	Bipolar effective disorder	2	3	6							Yes	0	0	0					0	0	No	0	No	0			No
2018-07-02	Primary	Christian	widowed	yes	Informal	rent	corrugate		Burnt bricks		cement		Yes	0	0	Yes	Yes	0	Yes	Yes	Bipolar effective disorder	13	3	4							Yes	0	0	0					0	0	No	0	No	0			No
2018-07-02	Primary	Christian	single	yes	Unemployed	own	corrugate		Burnt bricks		cement		0	0	0	0	0	0	0	Yes	Bipolar effective disorder	13	3			2	1				Yes	0	0	0					0	0	No	0	No	Yes	4		No
2018-07-02	Primary	Christian	currently	yes	Informal	rent	corrugate		Burnt bricks		cement		Yes	0	0	Yes	Yes	0	Yes	Yes	Bipolar effective disorder	1	13	3							Yes	0	0	0					0	0	No	0	No	0			No
2018-06-29	Primary	Christian	currently	yes	Unemployed	own	corrugate		Burnt bricks		cement		0	0	0	0	0	0	0	Yes	Bipolar effective disorder	13	3	8							Yes	0	0	Yes	Yes	0	0	0	0	0	No	0	No	Yes	3		No
2018-06-29	Secondary	Christian	single	yes	Unemployed	own	corrugate		Burnt bricks		cement		Yes	0	0	Yes	Yes	0	0	Yes	Bipolar effective disorder	2	3	1							Yes	0	0	0					0	0	No	0	No	Yes	7		No
2018-06-29	Secondary	Christian	currently	yes	Informal	rent	corrugate		Burnt bricks		cement		Yes	Yes	0	Yes	Yes	0	Yes	0	major depressive disorder	13	12	3							Yes	Yes	0	0					0	0	No	0	No	0			No
2018-06-29	Primary	Christian	currently	yes	Informal	own	corrugate		Burnt bricks		cement		Yes	0	0	Yes	Yes	Yes	Yes	Yes	Bipolar effective disorder	1	3	2							Yes	0	0	0					0	0	No	0	No	Yes	7		No
2018-06-29	No formal education	Moslem	currently	yes	Farmer/fish	own	corrugate		Burnt bricks		cement		0	0	Yes	Yes	0	0	Yes	Yes	Bipolar effective disorder	13	3	1							Yes	0	0	0					0	0	No	0	No	0			No
2018-06-28	Secondary	Christian	widowed	yes	Farmer/fish	own	corrugate		Burnt bricks		cement		Yes	0	Yes	Yes	Yes	0	Yes	Yes	Bipolar effective disorder	2	3	1	12						Yes	0	0	0					0	0	No	0	No	0			No
2018-02-28	Secondary	Christian	single	yes	Informal	own	corrugate		Burnt bricks		cement		Yes	0	Yes	Yes	Yes	0	Yes	Yes	Schizophrenia	2	1	3							Yes	0	0	0					0	0	No	0	No	0			No
2018-06-28	Secondary	Christian	single	yes	Farmer/fish	live for free	corrugate		Burnt bricks		cement		0	0	0	0	0	0	Yes	Yes	Bipolar effective disorder	2	1	3							Yes	0	0	0					0	0	No	0	No	Yes	3		No
2018-06-28	Primary	Christian	currently	yes	Farmer/fish	own	corrugate		Burnt bricks		mud		Yes	0	Yes	Yes	Yes	0	0	0	Bipolar effective disorder	1									Yes	0	0	0					0	0	No	0	No	Yes	4		Yes	No
2018-06-28	Primary	Christian	single	yes	Unemployed		corrugate		Burnt bricks		cement		0	0	Yes	Yes	Yes	0	Yes	Yes	Schizophrenia	13	3								Yes	Yes	0	0					0	0	No	0	No	0			No
2018-06-27	tertiary	Christian	single	yes	Professional	own	corrugate		Burnt bricks		cement		Yes	0	0	Yes	Yes	Yes	Yes	Yes	major depressive disorder	12	13	4							Yes	0	0	Yes	0	0	0	0	0	0	No	0	No	0			No
2018-06-27	Primary	Christian	separated/divorced	yes	Farmer/fish	live for free	corrugate		unburnt bricks		mud		0	0	Yes	Yes	0	0	0	0	Bipolar effective disorder	1	13	6							No		0	Yes					Yes	0	No	0	No	0			No
2018-06-27	Primary	Christian	single	yes	Farmer/fish	own	corrugate		Burnt bricks		cement		Yes	0	0	Yes	Yes	0	Yes	Yes	Bipolar effective disorder	2	1	3							Yes	0	0	0					0	0	No	0	No	Yes	4	7	No
2018-06-27	Primary	Christian	separated/divorced	no	Informal	live for free	corrugate		Burnt bricks		cement		Yes	0	0	Yes	Yes	0	Yes	Yes	Bipolar effective disorder	2	1	3							Yes	0	Yes	Yes	0	0	0	0	0	0	No	0	No	Yes	6		Yes	No
2018-06-26	Primary	Christian	separated/divorced	yes	Unemployed	own	corrugate		Burnt bricks		cement		0	0	0	0	0	0	0	Yes	Bipolar effective disorder	2	1	3							Yes	0	0	0					0	0	No	0	No	0			No
2018-06-27	Secondary	Christian	single	yes	Farmer/fish	live for free	corrugate		Burnt bricks		cement		Yes			Yes	Yes			Yes	Bipolar effective disorder	1	2	3							Yes	0	0						0	0	No	0	No	Yes	2	2	No
2018-06-26	Secondary	Christian	single	yes	Informal	own	corrugate		Burnt bricks		cement		0	0	0	Yes	Yes	0	Yes	Yes	Bipolar effective disorder	1	3	13							Yes	0	0	0					0	0	No	0	No	Yes	7		No
2018-06-26	Primary	Moslem	separated/divorced	yes	Informal	rent	corrugate		Burnt bricks		cement		Yes	Yes	Yes	Yes	Yes	0	Yes	Yes	Bipolar effective disorder	2	3	1	12						Yes	0	0	0					0	0	No	0	No	0			No
2018-06-26	Primary	Christian	currently	yes	Farmer/fish	own	corrugate		Burnt bricks		cement		0	0	0	Yes	Yes	0	Yes	Yes	Schizophrenia	2	15								Yes	0	0	0					0	0	No	0	No	0			No
2018-06-26	No formal education	Moslem	currently	yes	Farmer/fish	own	corrugate		Burnt bricks		cement		Yes	0	0	Yes	Yes	0	Yes	Yes	Bipolar effective disorder	2	3	1							Yes	0	0	0					0	0	No	0	No	Yes	6		No
2018-06-26	Primary	Christian	currently	yes	Farmer/fish	own	corrugate		Burnt bricks		cement		0	0	0	Yes	0	0	Yes	Yes	Bipolar effective disorder	13	3	4							Yes	0	0	0					0	0	No	0	No	0			No
2018-06-26	No formal education	Christian	currently	yes	Farmer/fish	own	corrugate		Burnt bricks		mud		0	0	Yes	Yes	Yes	0	Yes	0	Bipolar effective disorder	2	3	1							Yes	0	0	0					0	0	No	0	No	0			No
2018-06-26	Primary	Christian		yes	Unemployed	live for free	corrugate		Burnt bricks		other specify		0	0	0	Yes	0	0	0	0	Bipolar effective disorder	2	3	1		6					Yes	Yes	0	0					0	0	No	0	No	Yes	2		No
2018-06-26	Primary	Moslem	single	no	Farmer/fish	rent	corrugate		Burnt bricks		cement		0	0	Yes	Yes	0	0	0	Yes	Bipolar effective disorder	1									Yes	Yes	0	0					0	0	No	0	No	0			No
2018-06-25	Primary	Christian	separated/divorced	yes	Farmer/fish	live for free	corrugate		Burnt bricks		cement		Yes	0	Yes	Yes	Yes	0	0	Yes	Schizophrenia	5	6	3							Yes	0	0	0					0	0	No	0	No	Yes	3	4	No
2018-06-25	tertiary	Christian	currently	yes	Professional	own	corrugate		unburnt bricks		cement		0	0	0	Yes	Yes	0	Yes	Yes	Bipolar effective disorder	2	1	3							Yes	0	0	0					0	0	No	0	No	Yes	3		No
2018-06-25	Secondary	Moslem	separated/divorced	yes	Unemployed	own	corrugate		Burnt bricks		cement		Yes	0	Yes	Yes	Yes	0	Yes	Yes	Schizophrenia	5	3								Yes	0	0	0					0	0	No	0	No	Yes	3	4	No
2018-06-22	Primary	Christian	currently	no	Informal	own	corrugate		Burnt bricks		mud		0	0	0	Yes	0	0	0	Yes	major depressive disorder	5	3	11		13					Yes	0	0	0					0	0	No	0	No	0			No
2018-06-22	No formal education	Christian	currently	yes	Farmer/fish	own	corrugate		Burnt bricks		mud		0	0	Yes	Yes	0	0	Yes	Yes	Schizophrenia	5	3	6		13					Yes	0	0	0					0	0	No	0	No	0			No
2018-06-22	Primary	Moslem	separated/divorced	yes	Unemployed	live for free	corrugate		Burnt bricks		cement		Yes	0	0	0	0	0	0	0	Schizophrenia	2	3								Yes	Yes	Yes	0					0	0	No	0	No	Yes	6		No
2018-06-22	Secondary	Christian	single	yes	Unemployed	live for free	corrugate		Burnt bricks		cement		Yes	Yes	Yes	Yes	Yes	0	Yes	Yes	Bipolar effective disorder	7	13			1							0	0					0	0	No	0	No	0			No
2018-06-22	Secondary	Christian	separated/divorced	yes	Informal	rent	corrugate		Burnt bricks		cement		Yes	0	0	Yes	Yes	0	0	Yes	Schizophrenia	13	3								Yes	0	0	0					0	0	No	0	No	0			No
2018-06-22	Primary	Moslem	single	yes	Unemployed	live for free	corrugate		Burnt bricks		cement		Yes	0	Yes	Yes	Yes	0	Yes	Yes	Bipolar effective disorder	1	13								Yes	0	0	0					0	0	No	0	No	0			No
2018-06-21	Primary	Moslem	single	yes	Informal	rent	corrugate		Burnt bricks		cement		Yes	0	0	Yes	Yes	0	Yes	Yes	Bipolar effective disorder	2	3	1							Yes	0	0	0					0	0	No	0	No	0			No
2018-06-21	No formal education	Christian	widowed	yes	Unemployed	own	corrugate		mud and wattle		mud		0	0	0	Yes	0	0	0	0	major depressive disorder	12									Yes	0	0	0					0	0	No	0	No	0			No
2018-06-21	No formal education	Christian	currently	yes	Farmer/fish	own	thatch		mud and wattle		mud		0	0	Yes	Yes	Yes	0	Yes	Yes	Bipolar effective disorder	2	3	1							Yes	Yes	0	0					0	0	No	0	No	0			No
2018-06-21	Primary	Moslem	currently	yes	Farmer/fish	own	corrugate		Burnt bricks		cement		0	0	Yes	Yes	Yes	0	Yes	Yes	Bipolar effective disorder	2	3								Yes	0	0	0					0	0	No	0	No	Yes	7		No
2018-06-21	Primary	Christian	currently	no	Informal	live for free	corrugate		Burnt bricks		mud		0	0	0	0	Yes	0	0	0	Schizophrenia	1	3								Yes	0	0	0					0	0	No	0	No	0			No
2018-06-21	tertiary	Christian	widowed	yes	Unemployed	own	corrugate		Burnt bricks				Yes	0	0	Yes	0	0	Yes	0	major depressive disorder	12	1			11					Yes	Yes	0	0					0	0	No	0	No	0			No
2018-06-20	Primary	Christian	single	yes	Farmer/fish	own	corrugate		Burnt bricks		cement		0	0	0	Yes	Yes	0	Yes	Yes	Schizophrenia	13	3								Yes	0	0	0					0	0	No	0	No	0			Yes
2018-06-20	Primary	Christian	currently	yes	Farmer/fish	own	corrugate		Burnt bricks		cement		0	0	0	0	0	0	0	Yes	Bipolar effective disorder	2	1	3									0	0					0	0	No	0	No	Yes	7		Yes
2018-06-20	Primary	Christian	currently	yes	Farmer/fish	own	corrugate		mud and wattle		mud		0	0	0	0	Yes	0	0	0	Bipolar effective disorder	2	1	3	6	2	3	3	6		Yes	0	0	0					0	0	No	0	No	Yes	7	7	No
2018-06-20	Secondary	Christian	single	yes	Unemployed	live for free	corrugate		Burnt bricks		cement		Yes	0	0	Yes	Yes	0	Yes	Yes	Bipolar effective disorder	2	1	3							Yes	0	0	0					0	0	No	0	No	0			No
2018-06-20	Primary	Christian	currently	yes	Unemployed	own	corrugate		mud and wattle		mud		0	0	0	Yes	Yes	0	0	0	Schizophrenia	2	3	6							Yes	0	0	0					0	0	No	0	No	0			No
2018-06-19	Primary	Moslem	single	yes	Informal	own	corrugate		Burnt bricks		cement		0	0	0	Yes	Yes		0	Yes	Bipolar effective disorder	13	6	3	1						Yes	0	0	0					0	0	No	0	No	Yes	4		No
2018-06-19	Primary	Moslem	single	no	Unemployed	live for free	corrugate		Burnt bricks		cement		0	0	0	Yes	Yes	0	Yes	Yes	Bipolar effective disorder	2	6	3							Yes	0	Yes	Yes	0	0	0	0	0	0	No	0	No	Yes	7		No
2018-06-19	Primary	Christian	single	yes	Informal	own	corrugate		Burnt bricks		mud		0	0	0	Yes	Yes	0	Yes	0	Bipolar effective disorder	2	1	3							Yes	0	0	0					0	0	No	0	No	Yes	3		No
2018-06-19	Secondary	Christian	currently	yes	Farmer/fish	own	corrugate		Burnt bricks		cement		0	0	0	Yes	Yes	0	0	Yes	Bipolar effective disorder	2	1	3							Yes	0	0	0					0	0	No	0	No	Yes	4		No
2018-06-19	Primary	Christian	currently	yes	Farmer/fish	own	corrugate		Burnt bricks		cement		Yes	0	Yes	Yes	0	0	Yes	Yes	major depressive disorder	12	3	6	2	13	14				Yes	0	0	0					0	0	No	0	No	0			No
2018-06-19	Primary	Christian	single	yes	Unemployed	own	corrugate		other specify		cement		Yes	0	Yes	Yes	Yes	0	0	0	Bipolar effective disorder	2	1	3							Yes	Yes	0	0					0	0	No	0	No	0			No
2018-06-19	Primary	Christian	single	yes	Farmer/fish	own	corrugate		Burnt bricks		cement		0	0	0	Yes	Yes	0	Yes	Yes	Bipolar effective disorder	2	3	1							Yes	0	0	0					0	0	No	0	No	Yes	3		No
2018-06-19	Secondary	Christian	single	yes	Farmer/fish	own	corrugate		Burnt bricks		cement		0	0	Yes	Yes	Yes	0	Yes	Yes	Bipolar effective disorder	5	3								Yes	Yes	0	Yes	0	0	0	0	0	0	No	0	No	Yes	4		No
2018-06-18	Secondary	Christian	currently	yes	Informal	own	corrugate		Burnt bricks		cement		Yes	0	0	Yes	Yes	Yes	Yes	Yes	Bipolar effective disorder	8	5	3							Yes	0	0	Yes	0	0	0	0	0	0	No	0	No	0			No
2018-06-19	Primary	Christian	currently	yes	Informal	own	corrugate		Burnt bricks		cement		Yes	Yes	0	Yes	Yes	0	Yes	Yes	Bipolar effective disorder	2	1	3							Yes	0	0	0					0	0	No	0	No	0			No
2018-06-18	Secondary	Christian	separated/divorced	yes	Farmer/fish	own	corrugate		Burnt bricks		mud		0	0	0	Yes	Yes	0	0	Yes	Schizophrenia	5	3	1							Yes	0	0	0					0	0	No	0	No	Yes	3	4	No
2018-06-14	Secondary	Christian	single	yes	Farmer/fish	rent	corrugate		Burnt bricks		mud		0	0	Yes	Yes	0	0	Yes	Yes	major depressive disorder	13	3	4		1					Yes	0	0	0					0	0	No	0	No	Yes	3		No
2018-06-14	Primary	Moslem	separated/divorced	yes	Unemployed	own	corrugate		Burnt bricks		cement		Yes	Yes	0	Yes	Yes	0	Yes	Yes	Bipolar effective disorder	2	3	1							Yes	0	0	0					0	0	No	0	No	0			No
2018-06-14	Primary	Christian	separated/divorced	no	Farmer/fish	live for free	corrugate		Burnt bricks		mud		0	0	0	Yes	0	0	0	0	Bipolar effective disorder	1	3	2							Yes	0	0	0					0	0	No	0	No	Yes	2	4	No
2018-06-13	Primary	Christian	currently	yes	Farmer/fish	own	corrugate		Burnt bricks		mud		Yes	0	Yes	Yes	Yes	0	0	Yes	major depressive disorder	12									Yes	0	0	0					0	0	No	0	No	Yes	4	7	No
2018-06-13	Secondary	Christian	separated/divorced	no	Unemployed	own	corrugate		Burnt bricks		cement		0	0	Yes	0	0	0	0	Yes	Bipolar effective disorder	2	3	1							Yes	0	0	Yes	0	0	0	0	0	0	No	0	No	0			No
2018-06-13	Secondary	Moslem	currently	yes	Unemployed	live for free	corrugate		Burnt bricks		mud		0	0	0	0	0	0	0	0	Bipolar effective disorder	2	3	1							Yes	0	0	0					0	0	No	0	No	Yes	3	4	No
2018-06-13	Primary	Christian	single	yes	Farmer/fish	own	corrugate		Burnt bricks		cement		Yes	0	Yes	Yes	Yes	0	Yes	Yes	Bipolar effective disorder	13	3	1							Yes	0	0	0					0	0	No	0	No	0			No
2018-06-12	Primary	Moslem	currently	yes	Farmer/fish	own	corrugate		Burnt bricks		cement		Yes	0	0	0	Yes	0	Yes	Yes	Bipolar effective disorder	1	3	2							Yes	0	0	0					0	0	No	0	No	0			No
2018-06-08	Primary	Moslem	separated/divorced	yes	Unemployed	live for free	corrugate		Burnt bricks		cement		Yes	0	0	Yes	Yes	0	Yes	Yes	Bipolar effective disorder	2	3	1							Yes	0	0	0					0	0	No	0	No	Yes	5		No
2018-06-07	Primary	Christian	separated/divorced	yes	Farmer/fish	live for free	corrugate		Burnt bricks		cement		0	0	Yes	Yes	0	0	Yes	Yes	Bipolar effective disorder	2	3	1							Yes	0	Yes	0					0	0	No	0	No	Yes	2		No
2018-05-07	Primary	Christian	single	yes	Unemployed	own	corrugate		Burnt bricks		mud		0	0	0	0	0	0	0	0	Schizophrenia	5	3								Yes	0	0	0					0	0	No	0	No	0			No
2018-05-07	Primary	Christian	single	yes	Informal	live for free	corrugate		Burnt bricks		cement		Yes	0	0	Yes	Yes	0	Yes	Yes	major depressive disorder	2	1	3							Yes	Yes	0	0					0	0	No	0	No	Yes	6		No
2018-06-07	tertiary	Christian	separated/divorced	yes	Unemployed	rent	corrugate		Burnt bricks		cement		Yes	0	0	Yes	Yes	0	Yes	Yes	Bipolar effective disorder	2	7	3							Yes	Yes	0	0					0	0	No	0	No	0			No
2018-06-06	Secondary	Christian	single	yes	Unemployed	live for free	corrugate		Burnt bricks		cement		Yes	Yes	Yes	Yes	Yes	Yes	Yes	Yes	Bipolar effective disorder	2	3	1		7					Yes	0	0	0					0	0	No	0	No	0			No
2018-06-05	Primary	Christian	separated/divorced	yes	Unemployed	own	corrugate		Burnt bricks		mud		Yes	0	Yes	0	Yes	0	0	Yes	Bipolar effective disorder	2	3	4									0	0					0	0	No	0	No	Yes	3	2	No
2018-06-05	Primary	Moslem	single		Unemployed	live for free	corrugate		Burnt bricks		cement		Yes	0	Yes	Yes	Yes	0	0	Yes	Bipolar effective disorder	2	3			1	6				Yes	Yes	0	0					0	0	No	0	No	Yes	3		No
2018-06-05	Primary	Christian	separated/divorced	yes	Farmer/fish	live for free	tiles		unburnt bricks		other specify		0	0	0	0	Yes	0	Yes	0	Bipolar effective disorder	5	3	12		2	15				Yes	0	0	0					0	0	No	0	No	0			No
2018-06-05	Secondary	Moslem	separated/divorced	yes	Farmer/fish	own	corrugate		Burnt bricks		mud		0	0	Yes	Yes	Yes	0	0	Yes	Bipolar effective disorder	2	3	1									0	0					0	0	No	0	No	Yes	3	3	Yes	No
2018-06-05	Secondary	Christian	single	yes	Farmer/fish	live for free	corrugate		Burnt bricks		mud		0	0	0	Yes	0	0	0	0	Bipolar effective disorder	2	1	3							Yes	0	0	0					0	0	No	0	No	Yes	2		No
2018-06-05	Primary	Moslem	single	no	Unemployed	live for free	corrugate		Burnt bricks		cement		Yes	0	0	Yes	Yes	0	Yes	Yes	Bipolar effective disorder	13	3	6							Yes	0	0	0					0	0	No	0	No	Yes	3	1	No
2018-06-05	Primary	Christian	widowed	yes	Farmer/fish	own					mud		0	0	0	Yes	Yes	0	0	Yes	Bipolar effective disorder	5	3	4							Yes	0	0	0					0	0	No	0	No	Yes	2	7	No
2018-06-04	Primary	Christian	currently	no	Informal	own	corrugate		Burnt bricks		mud		0	0	0	Yes	0	0	Yes	Yes	Bipolar effective disorder	2	3	6							Yes	Yes	0	0					0	0	No	0	No	Yes	8	4	No
2018-05-31	Primary	Moslem	separated/divorced	yes	Unemployed	rent	corrugate		Burnt bricks		cement		Yes	0	0	Yes	Yes	0	Yes	Yes	Bipolar effective disorder	2	3	7		6	1				Yes	Yes	0	0					0	0	No	0	No	Yes	5	6	No
2018-05-31	Primary	Christian	separated/divorced	no	Unemployed	live for free	corrugate		Burnt bricks		cement		Yes	0	Yes	Yes	Yes	0	0	Yes	Bipolar effective disorder	2	3	1	6	5					Yes	0	0	Yes	Yes	0	0	0	0	0	No	0	No	0			No
2018-05-31	Secondary	Moslem	currently	yes	Unemployed	live for free	corrugate		unburnt bricks		mud		0	0	0	Yes	Yes	0	0	Yes	Bipolar effective disorder	2	3	1							Yes	Yes	0	0					0	0	No	0	No	0			Yes	No
2018-05-30	Secondary	Christian	currently	yes	Farmer/fish	own	corrugate		Burnt bricks		mud		0	0	0	Yes	Yes	0	0	0	Bipolar effective disorder	4	1	5	3						Yes	0	0	0					0	0	No	0	No	0			No
2018-05-29	Secondary	Christian	separated/divorced	no	Farmer/fish	own	corrugate		mud and wattle		mud		0	0	0	Yes	Yes	0	0	0	Schizophrenia	2	3	6							Yes	0	0	0					0	0	No	0	No	Yes	3	4	No
2018-05-28	Secondary	Moslem	currently	yes	Unemployed	live for free	corrugate				cement		Yes	Yes	0	Yes	Yes	Yes	Yes	Yes	Schizophrenia	2	3	12							Yes	Yes	0	0					0	0	No	0	No	Yes	5		No
2018-05-15	Primary	Moslem	currently	yes	Farmer/fish	own	corrugate		Burnt bricks		cement		Yes	Yes	Yes	Yes	Yes	0	Yes	Yes	Bipolar effective disorder	2	3			12					Yes	0	0	0					0	0	No	0	No	0			No
2018-05-25	Primary	Christian	currently	no	Informal	own	corrugate		Burnt bricks		cement		Yes	0	0	0	Yes	Yes	0	Yes	Bipolar effective disorder	2	3	1							Yes	0	0	0					0	0	No	0	No	0			No
2018-05-25	tertiary	Christian	currently	yes	Professional	live for free	corrugate		Burnt bricks		cement		Yes	0	0	Yes	Yes	0	0	Yes	Bipolar effective disorder	1	2	3							Yes	0	0	0					0	0	No	0	No	Yes	9	5	No
2018-05-25	Primary	Christian	currently	yes	Informal	own	corrugate		Burnt bricks		cement		Yes	Yes	0	Yes	Yes	Yes	Yes	Yes	Bipolar effective disorder	9	6	1	3						Yes	0							0	0	No	0	No	0			No
2018-05-24	Secondary	Christian	single	yes	Informal	live for free	corrugate		Burnt bricks		cement		Yes	0	0	Yes	Yes	0	Yes	Yes	Bipolar effective disorder	2	3	7		6					Yes	0	0	0					0	0	No	0	No	Yes	4	2	No
2018-05-24	Primary	Christian	currently	no	Farmer/fish	own	corrugate		unburnt bricks		cement		0	0	Yes	Yes	0	0	0	Yes	Bipolar effective disorder	2	3	1		13	5				Yes	0	0	Yes	0	0	0	0	0	0	No	0	No	Yes	3		No
2018-05-25	Primary	Moslem	currently	yes	Farmer/fish	own	tiles		Burnt bricks		other specify		Yes	Yes	Yes	Yes	Yes	Yes	Yes	Yes	Bipolar effective disorder	5	3	12							No		Yes	0					0	0	No	0	No	0			No
2018-05-23	Secondary	Christian	single	yes	Unemployed	own	corrugate		Burnt bricks		mud		0	0	Yes	Yes	Yes	0	Yes	0	Bipolar effective disorder	2	1	3									0	0					0	0	No	0	No	Yes	2		Yes	No
2018-05-21	Secondary	Christian	separated/divorced	yes	Farmer/fish	rent	corrugate		Burnt bricks		cement		0	0	Yes	Yes	Yes	0	Yes	Yes	Bipolar effective disorder	2	3								Yes	0	0	0					0	0	No	0	No	Yes	1		No
2018-05-18	tertiary	Christian	single	yes	Unemployed	live for free	tiles		unburnt bricks		cement		Yes	Yes	Yes	Yes	Yes	0	Yes	Yes	Bipolar effective disorder	12	13	3							Yes	0	0	0					0	0	No	0	No	Yes	2		No
2018-05-18	Primary	Christian	widowed	yes	Farmer/fish	own	corrugate		Burnt bricks		cement		0	0	0	Yes	Yes	0	0	0	Bipolar effective disorder	13	3	1							Yes	0	0	0					0	0	No	0	No	0			No
2018-05-17	No formal education	Christian	separated/divorced	yes	Farmer/fish	live for free	corrugate		Burnt bricks		mud		Yes	0	Yes	0	Yes	0	Yes	Yes	major depressive disorder	2	12	3		6					Yes	0	0	0					0	0	No	0	No	Yes	7	7	No
2018-05-15	Secondary	Moslem	currently	yes	Farmer/fish	own	corrugate		Burnt bricks		cement		0	0	Yes	Yes	0	0	0	Yes	Bipolar effective disorder	2	1	3							Yes	0	0	0					0	0	No	0	No	0			No
2018-05-28	Secondary	Christian	separated/divorced	yes	Farmer/fish	live for free	corrugate		Burnt bricks		cement		Yes	0	Yes	Yes	Yes	0	Yes	Yes	Bipolar effective disorder	2	3	1							Yes	0	0	0					0	0	No	0	No	0			No
2018-05-14	Primary	Christian	single	yes	Unemployed	rent	corrugate		unburnt bricks		cement		Yes	0	0	Yes	Yes		Yes	Yes	Schizophrenia	13	3	1							Yes	0	0	0					0	0	No	0	No	Yes	3		No
2018-05-14	tertiary	Christian	currently	yes	Professional	rent	corrugate		Burnt bricks		cement		Yes	0	0	Yes	Yes	0	0	0	Bipolar effective disorder	2	3	1							Yes	0	0	0					0	0	No	0	No	0			No
2018-05-09	tertiary	Christian	single	yes	Farmer/fish	own	corrugate		Burnt bricks		cement		Yes	0	0	Yes	Yes	Yes	Yes	Yes	Schizophrenia	9	15	3		6					Yes	0	0	0					0	0	No	0	No	0			No
2018-05-09	Primary	Christian	currently	yes	Unemployed	rent	corrugate		Burnt bricks		cement		Yes	0	0	Yes	Yes	0	Yes	Yes	Bipolar effective disorder	13	3	1							No		Yes	Yes	Yes	0	0	0	0	0	No	0	No	Yes	4		No
2018-05-08	Secondary	Christian	single	yes	Informal	live for free	corrugate		Burnt bricks		cement		0	0	Yes	Yes	Yes	0	Yes	Yes	Bipolar effective disorder	13	3	1							Yes	Yes	0	0					0	0	No	0	No	Yes	7		No
2018-05-08	Secondary	Christian	single	yes	Farmer/fish	live for free	corrugate		Burnt bricks		cement		Yes	0	0	Yes	Yes	0	Yes	Yes	Bipolar effective disorder	1	3	2		14					Yes	0	0	0					0	0	No	0	No	Yes	4	4	No
2018-05-03	Secondary	Christian	currently	yes	Professional	rent	corrugate		Burnt bricks		cement		Yes	0	Yes	Yes	Yes	0	Yes	Yes	Bipolar effective disorder	2	12	3							Yes	0	0	0					0	0	No	0	No	0			No
2018-04-26	Primary	Christian	single	no	Unemployed	live for free	corrugate		Burnt bricks		mud		0	0	Yes	Yes	Yes	0	0	0	Schizophrenia	5	3	6							Yes	0	0	0					0	0	No	0	No	0			No
2018-04-23	Primary	Christian	currently	yes	Farmer/fish	own	corrugate		Burnt bricks		cement		0	0	Yes	Yes	0	0	Yes	Yes	Bipolar effective disorder	2	3								Yes	Yes	0	0					0	0	No	0	No	Yes	3		No
2018-04-17	Secondary	Christian	single	yes	Informal	rent	corrugate		Burnt bricks		cement		Yes	0	0	Yes	Yes	0	Yes	Yes	Bipolar effective disorder	2	7	3							Yes	0	0	0					0	0	No	0	No	Yes	6		No
2018-04-05	Primary	Christian	currently	no	Farmer/fish	own	corrugate		Burnt bricks		cement		0	0	0	Yes	Yes	0	Yes	Yes	Bipolar effective disorder	2	1	3							Yes	0	0	0					0	0	No	0	No	Yes	3	7	No
2018-04-05	Secondary	Others	single	yes	Unemployed	own	corrugate		Burnt bricks		cement		Yes	0	Yes	Yes	Yes	0	Yes	Yes	Schizophrenia	6	3	9							Yes	0	0	0					0	0	No	0	No	Yes	7		No
2018-03-01	tertiary	Moslem	currently	yes	Professional	own	corrugate		Burnt bricks		cement		0	0	Yes	Yes	Yes	0	Yes	0	Bipolar effective disorder	2	3								Yes	0	0	0					0	0	No	0	No	Yes	7		No
2018-03-20	Primary	Christian	separated/divorced	yes	Informal	own	corrugate		Burnt bricks		cement		0	0	0	Yes	Yes	0	Yes	Yes	Bipolar effective disorder	2	3	1							Yes	0	Yes	Yes	0	0	0	0	Yes	0	No	0	No	0			No
2018-03-15	Primary	Christian	separated/divorced	yes	Unemployed	own	corrugate		Burnt bricks		cement		Yes	0	0	Yes	Yes	Yes	Yes	Yes	Bipolar effective disorder	13	3			5					Yes	0	0	0					0	0	No	0	No	0			No
2018-03-13	Secondary	Christian	separated/divorced	no	Unemployed	own	corrugate		Burnt bricks		mud		0	0	0	Yes	Yes	0	Yes	Yes	Bipolar effective disorder	2	3	1							Yes	0	0	0					0	0	No	0	No	Yes	6		No
2018-03-13	Secondary	Christian	separated/divorced	yes	Farmer/fish	own	corrugate		Burnt bricks		cement		Yes	0	0	Yes	0	0	0	Yes	Schizophrenia	2	3	12							Yes	Yes	0	Yes	0	0	0	0	0	0	No	0	No	Yes	8		No
2018-03-13	Secondary	Christian	currently	yes	Professional	own	corrugate		Burnt bricks		tiles		Yes	0	Yes	Yes	Yes	0	0	Yes	Bipolar effective disorder	1	2	3	15						Yes	0	0	0					0	0	No	0	No	0			No
2018-03-05	Primary	Moslem	currently	yes	Informal	own	corrugate		Burnt bricks		cement		Yes	0	Yes	Yes	0	0	Yes	0	Bipolar effective disorder	1	13	3		15					Yes	0	0	0					0	0	No	0	No	0			No
2018-03-05	tertiary	Christian	currently	yes	Professional	rent	corrugate		Burnt bricks		cement		Yes	0							Bipolar effective disorder	6	3								Yes	0	0	0					0	0	No	0	No	Yes	5		No
2018-03-12	Primary	Christian	separated/divorced	yes	Unemployed	rent	corrugate		Burnt bricks		mud		Yes	0	0	Yes	Yes	0	0	Yes	Bipolar effective disorder	2	12	3							Yes	0	0	0					0	0	No	0	No	Yes	6		No
2018-03-07	Secondary	Christian	currently	yes	Informal	own	corrugate		Burnt bricks		cement		0	0	Yes	Yes	Yes	0	0	Yes	Bipolar effective disorder	1	2	3							Yes	0	0	0					0	0	No	0	No	Yes	3,5		No
2018-03-09	Primary	Christian	single	no	Farmer/fish	own	corrugate		Burnt bricks		cement		Yes	0	Yes	Yes	Yes	0	Yes	Yes	Bipolar effective disorder	2	3								Yes	0	0	0					0	0	No	0	No	0			No
2018-03-09	tertiary	Christian	single	yes	Unemployed	own	corrugate		Burnt bricks		mud		0	0	0	0	Yes	0	0	Yes	Bipolar effective disorder	1	3	13		2					Yes	0	Yes	Yes	0	0	0	0	0	0	No	0	No	0			No
2018-03-09	Secondary	Christian	separated/divorced	yes	Farmer/fish	own	corrugate		Burnt bricks		cement		Yes	0	Yes	Yes	0	0	Yes	Yes	Bipolar effective disorder	2	3	1							Yes	0	Yes	0					0	0	No	0	No	0			No
2018-03-09	Secondary	Christian	single	yes	Unemployed	own	corrugate		Burnt bricks		cement		Yes	0	Yes	Yes	Yes	Yes	Yes	Yes	Bipolar effective disorder	2	3	1		13					Yes	0	0	0					0	0	No	0	No	Yes	4,5,6		No
2018-03-05	Primary	Christian	currently	yes	Farmer/fish	own	corrugate		Burnt bricks		cement		Yes	0	Yes	Yes	Yes	0	Yes	Yes	Bipolar effective disorder	2	3	1							Yes	0	0	0					0	0	No	0	No	Yes	7,9		No
2018-03-05	Primary	Moslem	separated/divorced	yes	Informal	own	corrugate		Burnt bricks		cement		Yes	0	0	Yes	Yes	0	Yes	0	Bipolar effective disorder	2	3	1	6						Yes	0	0	0					0	0	No	0	No	Yes	4		No
2018-03-09	Primary	Christian	currently	yes	Informal	rent	corrugate		other specify	mabatti	mud		0	0	Yes	Yes	Yes	0	0	Yes	Bipolar effective disorder	13	3			14					Yes	0	0	0					0	0	No	0	No	0			No
2018-03-09	tertiary	Christian	single	no	Unemployed	own	corrugate		Burnt bricks		cement		0	0	Yes	0	Yes	0	Yes	Yes	Bipolar effective disorder	2	3	1	6						Yes	0	0	0					0	0	No	0	No	Yes	1,6		No
2018-03-05	Primary	Christian	single	yes	Informal	own	corrugate		Burnt bricks		cement		Yes	Yes	0	Yes	Yes	0	Yes	Yes	Bipolar effective disorder	2	3	1							Yes	0	0	0					0	0	No	0	No	Yes	3,7		No
2018-03-06	Primary	Christian	single	yes	Informal	rent	corrugate		Burnt bricks		cement		Yes	0	Yes	Yes	Yes	0	Yes	Yes	Bipolar effective disorder	2	1	3							Yes	Yes	0	0					0	0	No	0	No	Yes	2,4		No
2018-03-05	Primary	Christian	currently	yes	Farmer/fish	own	corrugate		Burnt bricks		cement		0	0	0	Yes	Yes	0	Yes	Yes	Bipolar effective disorder	2	7	3							Yes	0	0	Yes	0	0	0	0	0	0	No	0	No	Yes	3		No
2018-03-05	tertiary	Christian	single	yes	Professional	own	corrugate		Burnt bricks		tiles		Yes	0	0	Yes	0	0	Yes	Yes	Bipolar effective disorder	2	1	3							Yes	Yes	0	0					0	0	No	0	No	Yes	4,6		No
2018-03-05	tertiary	Moslem	currently	yes	Professional	own	corrugate		Burnt bricks		cement		Yes	0	0	0	Yes	0	Yes	Yes	Bipolar effective disorder	7	13	3		2	6				Yes	0	0	0					0	0	No	0	No	0			No
2018-03-06	Secondary	Moslem	separated/divorced	yes	Unemployed	own	corrugate		Burnt bricks		mud		Yes	0	Yes	Yes	Yes	0	Yes	Yes	Bipolar effective disorder	2	3	1	6						Yes	0	0	Yes	Yes	Yes	Yes	Yes	Yes	Yes	Yes	0	No	Yes	4		No
2018-03-05	Primary	Christian	single	yes	Farmer/fish	own	corrugate		Burnt bricks		cement		Yes	0	Yes	Yes	Yes	0	Yes	Yes	Bipolar effective disorder	4	13	3							Yes	0	0	0					0	0	No	0	No	0			No
2018-03-06	tertiary	Christian	single	yes	Farmer/fish	own	corrugate		Burnt bricks		cement		Yes	0	Yes	Yes	Yes	0	Yes	Yes	Schizophrenia	2	3								Yes	Yes	0	0					0	0	No	0	No	0			No
2018-03-05	Secondary	Moslem	separated/divorced	no	Farmer/fish	own	corrugate		Burnt bricks		other specify	PART CEMENT PART MUD	0	0	0	0	0	0	Yes	Yes	Schizophrenia	2	1	3							Yes	0	0	0					0	0	No	0	No	Yes	3		No
2018-03-05	Primary	Christian	currently	yes	Farmer/fish	own	corrugate		Burnt bricks		mud		0	0	0	Yes	0	0	Yes	Yes	Bipolar effective disorder	2	3	6							Yes	0	0	0					0	0	No	0	No	Yes	5		No
2018-03-05	Secondary	Christian	widowed	no	Farmer/fish	own	corrugate		Burnt bricks		mud		0	0	0	Yes	Yes	0	Yes	Yes	Schizophrenia	2	4	6	3	5					Yes	0	0	0					0	0	No	0	No	0			Yes	No
2018-03-05	Primary	Christian	separated/divorced	yes	Unemployed	own	corrugate		Burnt bricks		cement		0	0	0	Yes	Yes	0	Yes	Yes	Bipolar effective disorder	13	3								Yes	Yes	0	0					0	0	No	0	No	0			No
2018-02-27	Secondary	Christian	single		Farmer/fish	own	corrugate		Burnt bricks		mud		0	0	Yes	Yes	Yes	0	0	0	Bipolar effective disorder	2	1	6	3						Yes	0	0	0					0	0	No	0	No	0			No
2018-03-05	Primary	Christian	separated/divorced	yes	Informal	own	corrugate		Burnt bricks		cement		Yes	0	0	0	0	0	0	Yes	Bipolar effective disorder	2	3								Yes	0	0	0					0	0	No	0	No	Yes	4		No
2018-03-02	Primary	Christian	separated/divorced	yes	Farmer/fish	own	corrugate		Burnt bricks		cement		0	0	0	Yes	0	0	0	Yes	Schizophrenia	5	3								Yes	Yes	0	0					0	0	No	0	No	0			No
2018-03-06	tertiary	Christian	currently	yes	Informal	live for free	corrugate		Burnt bricks		cement		0	0	0	0	Yes	0	Yes	Yes	Bipolar effective disorder	5	3	4							Yes	0	0	0					0	0	No	0	No	0			Yes	No
2018-03-06	Primary	Christian	currently	yes	Farmer/fish	own	corrugate		Burnt bricks		cement		Yes	0	0	Yes	Yes		Yes	Yes	Bipolar effective disorder	13	3								Yes	0	0	0					0	0	No	0	No	0			No
2018-02-27	Primary	Christian	single	yes	Informal	own	corrugate		Burnt bricks		cement		0	0	0	Yes	Yes	0	Yes	Yes	Bipolar effective disorder	2	3	6							Yes	0	0	0					0	0	No	0	No	Yes	2,4,7		No
2018-03-06	Primary	Christian	currently	yes	Farmer/fish	own	corrugate		Burnt bricks		cement		0	0	Yes	Yes	Yes	0	Yes	Yes	Bipolar effective disorder	2	1	3							Yes	0	0	0					0	0	No	0	No	Yes	2		No
2018-02-26	tertiary	Christian	currently	yes	Professional	own	corrugate		Burnt bricks		cement		Yes	Yes	0	Yes	Yes	0	Yes	Yes	Bipolar effective disorder	2	3	1							Yes	Yes	0	0					0	0	No	0	No	Yes	1		No
2018-02-27	Secondary	Christian	currently	yes	Informal	own	corrugate		Burnt bricks		cement		Yes	0	Yes	Yes	Yes	0	Yes	Yes	Schizophrenia	13	1	3							Yes	0	0	0					0	0	No	0	No	Yes	9		No
2018-02-27	Secondary	Christian	separated/divorced	no	Farmer/fish	own	corrugate		mud and wattle		mud		0	0	Yes	Yes	Yes	0	0	0	Schizophrenia	2	3	6							Yes	0	0	0					0	0	No	0	No	Yes	3,4		No
2018-02-26	Primary	Christian	separated/divorced	yes	Farmer/fish	own	corrugate		Burnt bricks		cement		0	0	Yes	0	Yes	0	0	0	Bipolar effective disorder	5	3	1							Yes	0	0	Yes	0	0	0	0	0	0	No	0	No	Yes	8		No
2018-02-26	Secondary	Moslem	currently	yes	Farmer/fish	own	corrugate		Burnt bricks		cement		Yes	0	0	Yes	Yes	0	0	Yes	Bipolar effective disorder	13	3	1							Yes	0	0	0					0	0	No	0	No	Yes	5		No
2018-02-26	Primary	Christian	single	yes	Unemployed	rent	corrugate		Burnt bricks		cement		Yes	0	0	Yes	Yes	0	Yes	Yes	Bipolar effective disorder	2	3	1							Yes	0	0	Yes	Yes	0	0	0	0	0	No	0	No	0			Yes	No
2018-03-02	tertiary	Christian	single	yes	Farmer/fish	own	corrugate		Burnt bricks		cement		Yes	0	0	Yes	Yes	0	0	Yes	major depressive disorder	2	3				14	4	13		Yes	Yes	Yes	0					0	0	No	0	No	Yes	5		No
2018-02-26	Primary	Christian	single	yes	Informal	own	corrugate		Burnt bricks		mud		0	0	0	0	Yes	0	0	0	Bipolar effective disorder	2	3	1							Yes	Yes	0	0					0	0	No	0	No	0			No
2018-02-22	No formal education	Christian	separated/divorced	yes	Farmer/fish	own	corrugate		mud and wattle		mud					Yes	Yes				major depressive disorder	2	3	6		2	3	6			Yes	Yes	0	0					0	0	No		No	0			Yes	Yes	Yes
2018-02-26	Primary	Christian	currently	yes	Farmer/fish	own	corrugate		mud and wattle		mud		0	0	Yes	0	0	0	0	0	Schizophrenia	2	3								Yes	0	0	0					0	0	No	0	No	Yes	3		No
2018-02-23	Primary	Christian	single	yes	Informal	live for free	corrugate		Burnt bricks		cement		0	0	Yes	0	Yes	0	0	Yes	Bipolar effective disorder	2	3	1							Yes	0	0	0					0	0	No	0	No	Yes		9	No
2018-02-27	Secondary	Christian	currently	yes	Unemployed	rent	corrugate		Burnt bricks		cement		Yes	0	0	0	Yes	0	0	Yes	major depressive disorder	13	3	4							Yes	0	0	0					0	0	No	0	No	Yes	1		No
	Secondary	Christian	currently	yes	Farmer/fish	own	corrugate		mud and wattle		cement		Yes	0	0	Yes	Yes	0	Yes	Yes	Bipolar effective disorder	2	1	3	6						Yes	0	0	0					0	0	No	0	No	0	1	1	No
2018-02-26	Primary	Christian	currently	yes	Farmer/fish	own	corrugate		Burnt bricks		cement		0	0	Yes	Yes	Yes	0	0	Yes	Bipolar effective disorder	2	3	12							Yes	Yes	0	Yes	0	0	0	0	0	0	No	0	No	Yes	3		No
2018-02-26	Primary	Moslem	currently	yes	Informal	own	corrugate		Burnt bricks		cement		0	0	0	Yes	Yes	0	Yes	Yes	Bipolar effective disorder	13	1	12	3						Yes	0	0	0					0	0	No	0	No	Yes	3,4		No
2018-02-23	Secondary	Christian	separated/divorced	yes	Unemployed	own	corrugate		Burnt bricks		cement		Yes	0	Yes	Yes	0	0	Yes	Yes	Bipolar effective disorder	7	5	3		13	2				Yes	0	0	0					0	0	No	0	No	Yes	3		Yes	No	No
2018-02-23	Secondary	Moslem	currently	yes	Informal	rent	corrugate		Burnt bricks		cement		Yes	0	0	Yes	Yes	0	0	Yes	Bipolar effective disorder	2	1	3							Yes	0	0	0					0	0	No	0	No	Yes	1		No
2018-02-22	Secondary	Christian	currently		Farmer/fish	own	corrugate		Burnt bricks		cement		0	0	0	Yes	0	0	0	Yes	Bipolar effective disorder	5	3	1							Yes	0	0	0					0	0	No	0	No	0			No
2018-02-22	Primary	Moslem	widowed	yes	Unemployed	own	corrugate		Burnt bricks		cement		Yes	0	0	Yes	0	0	Yes	Yes	Bipolar effective disorder	5	3	1							Yes	0	0	0					0	0	No	0	No	0			No
2018-02-22	Primary	Moslem	currently	yes	Farmer/fish	own	corrugate		Burnt bricks		cement		0	0	0	Yes	Yes	0	Yes	Yes	Bipolar effective disorder	2	3	1							Yes	0	0	0					0	0	No	0	No	0			No
2018-02-22	Primary	Moslem	separated/divorced	yes	Farmer/fish	own	corrugate		Burnt bricks		cement		Yes	0	0	0	Yes	0	Yes	Yes	Bipolar effective disorder	2	3			4					Yes	Yes	0	0					0	0	No	0	No	Yes	4		Yes	No
2018-02-22	tertiary	Christian	widowed	yes	Farmer/fish	own	corrugate		Burnt bricks		cement		Yes	0	Yes	Yes	Yes	0	Yes	Yes	Schizophrenia	2	6	1	3						Yes	0	0	0					0	0	No	0	No	0			No
2018-02-22	Primary	Christian	separated/divorced	yes	Farmer/fish	own	corrugate		Burnt bricks		mud		0	0	0	Yes	0	0	0	0	Schizophrenia	2	3	6							Yes	0	0	0					0	0	No	0	No	0			No
2018-02-22	Secondary	Christian	separated/divorced	yes	Farmer/fish	own	corrugate		unburnt bricks		cement		0	0	0	Yes	Yes	0	0	0	Bipolar effective disorder	2	3	14							Yes	0	0	0					0	0	No	0	No	Yes	9		No
2018-02-22	Primary	Christian	currently	no	Informal	own	corrugate		unburnt bricks		cement		Yes	Yes	Yes	Yes	0	0	Yes	Yes	major depressive disorder	2	12	3							Yes	0	0	0					0	0	No	0	No	0			No
2018-02-22	Primary	Moslem	separated/divorced	yes	Farmer/fish	own	corrugate		Burnt bricks		other specify		Yes	0	Yes	0	Yes	0	0	Yes	Schizophrenia	5	3								Yes	Yes	0	0					0		No	0	No	Yes	4		No
2018-06-17	Secondary	Christian	separated/divorced	no	Farmer/fish	live for free	corrugate		Burnt bricks		mud		Yes	0	Yes	Yes	Yes	0	Yes	Yes	Schizophrenia	5	3			13	2				Yes	0	0	0					0	0	No	0	No	Yes	3		No
2018-07-16	tertiary	Christian	single	yes	Unemployed	rent	corrugate		Burnt bricks		cement		Yes	0	0	0	Yes	0	Yes	Yes	Bipolar effective disorder	7	2	3		1	13				Yes	0	0	0					0	0	No	0	No	Yes	4	7	No
2018-07-09	tertiary	Christian	single	yes	Unemployed	rent	corrugate		Burnt bricks		cement		Yes	0	0	Yes	Yes	0	Yes	Yes	Bipolar effective disorder	2	1	3		13					Yes	Yes	0	0					0	0	No	0	No	Yes	1		No
2018-07-13	Primary	Christian	separated/divorced	no	Farmer/fish	live for free	corrugate		unburnt bricks		mud		Yes	0	0	0	Yes	0	Yes	Yes	Bipolar effective disorder	5	1	3							Yes	0	0	0					0	0	No	0	No	Yes	3	3	No
2018-07-12	Secondary	Christian	currently	yes	Informal	rent	corrugate		unburnt bricks		cement		Yes	0	0	Yes	Yes	Yes	Yes	Yes	Bipolar effective disorder	13	3			2					Yes	0	0	0					0	0	No	0	No	0			No
2018-07-11	tertiary	Christian	separated/divorced	yes	Unemployed	live for free	corrugate		Burnt bricks		cement		Yes	0	0	Yes	Yes	0	Yes	Yes	Bipolar effective disorder	2	4	3							Yes	0	0	0					0	0	No	0	No	Yes	5	4	No
2018-07-11	Secondary	Christian	single	yes	Professional	own	corrugate		Burnt bricks		cement		Yes	0	0	Yes	Yes	Yes	Yes	Yes	Bipolar effective disorder	13	1	3	6						Yes	0	0	0					0	0	No	0	No	Yes	3	7	No
2018-07-05	Primary	Moslem	currently	yes	Unemployed	own	corrugate		Burnt bricks		cement		0	0	0	0	0	0	Yes	Yes	Schizophrenia	6	3	2							Yes	0	Yes	Yes	Yes	0	Yes	Yes	0	0	No	0	No	Yes	3		No
2018-07-13	Secondary	Christian	currently	yes	Informal	rent	corrugate		Burnt bricks		cement		Yes	0	0	Yes	Yes	0	0	Yes	Schizophrenia	5	3			2	13				Yes	Yes	0	0					0	0	No	0	No	0			No
2018-07-05	Secondary	Moslem	single	yes	Unemployed	own	corrugate		Burnt bricks		cement		Yes	Yes	0	Yes	Yes	0	Yes	Yes	Bipolar effective disorder	5	7	3							Yes	0	0	0					0	0	No	0	No	0			No
2018-07-04	Secondary	Christian	single	yes	Unemployed	rent	corrugate		Burnt bricks		cement		Yes	0	0	Yes	Yes	0	Yes	Yes	Bipolar effective disorder	9	3	4		13					Yes	0	0	0					0	0	No	0	No	0			No
2018-07-04	tertiary	Christian	single	yes	Professional	live for free	corrugate		Burnt bricks		cement		Yes	0	Yes	Yes	0	Yes	Yes	Yes	Schizophrenia	5	3			1					Yes	0	Yes	0					0	0	No	0	No	0			No
2018-07-03	Secondary	Christian	single	yes	Professional	own	corrugate		Burnt bricks		mud		Yes	0	0	Yes	Yes	Yes	Yes	Yes	Schizophrenia	5	3			2					Yes	0	0	0					0	0	No	0	No	Yes	3		No
2018-07-04	tertiary	Christian	separated/divorced	yes	Professional	live for free	corrugate		Burnt bricks		cement		Yes	0	0	Yes	Yes	Yes	Yes	Yes	Bipolar effective disorder	7	5	3		2	13	14			Yes	0	0	0					0	0	No	0	No	Yes	9	1	No
2018-07-03	Primary	Christian	currently	yes	Farmer/fish	own	corrugate		Burnt bricks		mud		Yes	0	0	Yes	Yes	0	0	0	Bipolar effective disorder	7	2	12	3						Yes	Yes	0	0					0	0	No	0	No	0			No
2018-07-03	Secondary	Christian	currently	yes	Unemployed	own	thatch		unburnt bricks		mud		0	0	Yes	Yes	Yes	0	0	Yes	Bipolar effective disorder	13	15	3							Yes	0	0	0					0	0	No	0	No	0			No
2018-07-02	Secondary	Christian	single	yes	Farmer/fish	live for free	corrugate		Burnt bricks		cement		Yes	0	Yes	Yes	Yes	0	0	Yes	Bipolar effective disorder	2	6	12	3	1					Yes	0	0	0					0	0	No	0	No	Yes	2		Yes	No
2018-07-02	Primary	Christian	single	yes	Unemployed	rent	corrugate		Burnt bricks		cement		0	0	0	Yes	0	0	Yes	0	Bipolar effective disorder	2	1	3							Yes	0	0	0					0	0	No	0	No	0			No
2018-07-02	Secondary	Christian	currently	no	Unemployed	rent	corrugate		Burnt bricks		cement		Yes	0	0	0	Yes	0	0	0	Bipolar effective disorder	2	1	3							Yes	Yes	0	Yes	Yes	Yes	0	0	0	0	No	0	No	0			No
2018-07-02	tertiary	Christian	single	yes	Informal	own	corrugate		Burnt bricks		cement		Yes	0	Yes	Yes	Yes	Yes	Yes	Yes	major depressive disorder	1	12			13					Yes	0	0	0					0	0	No	0	No	0			No
2018-06-29	Secondary	Christian	separated/divorced	yes	Farmer/fish	live for free	corrugate		Burnt bricks		mud		0	0	0	0	0	0	Yes	Yes	Schizophrenia	5	3								Yes	0	0	0					0	0	No	0	No	Yes	2	5	No
2018-06-29	Secondary	Christian	single	yes	Informal	rent	corrugate		Burnt bricks		cement		Yes	0	Yes	Yes	Yes	0	Yes	Yes	Bipolar effective disorder	1	3	2		13	12				Yes	0	0	0					0	0	No	0	No	0			No
2018-06-29	tertiary	Christian	single	yes	Unemployed	own	corrugate		Burnt bricks		cement		Yes	0	0	Yes	Yes	0	Yes	Yes	Bipolar effective disorder	2	1	3							Yes	0	0	0					0	0	No	0	No	0			No
2018-06-29	Primary	Christian	currently	yes	Farmer/fish	own	corrugate		Burnt bricks		cement		0	0	Yes	0	Yes	0	0	0	major depressive disorder	2	1	3							Yes	0	0	0					0	0	No	0	No	Yes	3	4	No
2018-06-28	Secondary	Christian	single	no	Farmer/fish	own	corrugate		Burnt bricks		tiles		Yes	0	0	Yes	0	0	Yes	Yes	Schizophrenia	2	3			6					Yes	0	0	0					0	0	No	0	No	0	1		No
2018-06-28	Primary	Moslem	currently	yes	Unemployed	rent	corrugate		Burnt bricks		cement		Yes	0	Yes	Yes	Yes	Yes	Yes	Yes	Schizophrenia	5	3								Yes	0	0	0					0	0	No	0	No	Yes	8		No
2018-06-28	Secondary	Christian	single	yes	Unemployed	live for free	corrugate		Burnt bricks		mud		0	0	0	0	Yes	0	0	0	Bipolar effective disorder	2	3								Yes	0	0	0					0	0	No	0	No	Yes	5		No
2018-06-28	tertiary	Christian	currently	yes	Farmer/fish	own	corrugate		Burnt bricks		cement		Yes	0	Yes	Yes	Yes	0	Yes	Yes	Bipolar effective disorder	7	5	6	3						Yes	0	0	0					0	0	No	0	No	0			No
2018-06-27	tertiary	Moslem	separated/divorced	yes	Informal	own	corrugate		Burnt bricks		cement		Yes	0	Yes	Yes	Yes	Yes	Yes	Yes	major depressive disorder	12	3								Yes	Yes	0	0					0	0	No	0	No	Yes	6		No
2018-06-27	Secondary	Christian	separated/divorced	no	Unemployed	live for free	corrugate				cement		0	0	0	Yes	Yes	0	0	Yes	Schizophrenia	2	3								Yes	Yes	0	0					0	0	No	0	No	0			No
2018-06-27	Secondary	Moslem	separated/divorced	no	Informal	live for free	corrugate		Burnt bricks		cement		Yes	0	0	Yes	Yes	0	0		Bipolar effective disorder	2	1	3							Yes	Yes	0	0					0	0	No	0	No	0			No
2018-06-26	Secondary	Moslem	currently	no	Unemployed	own	corrugate		Burnt bricks		mud		0	0	0	Yes	Yes	0	Yes	0	Bipolar effective disorder	5	1	3		2					Yes	0	0	0					0	0	No	0	No	Yes	4		No
2018-06-26	tertiary	Christian	currently	yes	Unemployed	rent	corrugate		Burnt bricks		cement		Yes	0	0	0	Yes	0	Yes	Yes	Bipolar effective disorder	13	3	2							Yes	0	0	0					0	0	No	0	No	0			No
2018-06-26	Secondary	Moslem	currently	yes	Unemployed	rent	corrugate		Burnt bricks		cement		Yes	0	0	Yes	Yes	Yes	Yes	Yes	Bipolar effective disorder	7	2	3			13	5	1		Yes	0	0	0					0	0	No	0	No	0			No
2018-06-26	Primary	Christian	widowed	yes	Informal	own	corrugate		Burnt bricks		cement		Yes	0	0	Yes	0	0	Yes	Yes	Schizophrenia	5	3			13	6				Yes	0	0	0					0	0	No	0	No	0			No
2018-06-26	Primary	Others	separated/divorced	no	Unemployed	live for free	corrugate		Burnt bricks		cement		0	0	0	0	0	0	0	Yes	Schizophrenia	6				2	3				No		0	0					0	0	No	0	No	Yes	5	5	No
2018-06-25	tertiary	Moslem	single	yes	Unemployed	rent	corrugate		Burnt bricks		cement		Yes	0	0	Yes	Yes	Yes	Yes	Yes	Schizophrenia	13	3	6		2					Yes	0	Yes	0					0	0	No	0	No	Yes	3		No
2018-06-25	Primary	Christian	separated/divorced	yes	Informal	own	corrugate		unburnt bricks		mud		0	0	0	Yes	Yes	0	Yes	Yes	Bipolar effective disorder	1	3	4		5					Yes	0	0	0					0	0	No	0	No	0			Yes
2018-06-25	Secondary	Moslem	currently	yes	Unemployed	own	corrugate		Burnt bricks		cement		0	0	Yes	Yes	Yes	0	Yes	Yes	Schizophrenia	5	3			2					Yes	Yes	0	0					0	Yes	No	0	No	Yes	1	3	No
2018-06-25	Primary	Christian	single	yes	Unemployed	live for free	corrugate		Burnt bricks		cement		Yes	0	Yes	0	Yes	0	Yes	Yes	Bipolar effective disorder	6	5	1	3						Yes	0	0	0					0	0	No	0	No	Yes	3		No
2018-06-22	Secondary	Christian	single	yes	Unemployed	live for free	corrugate		Burnt bricks		cement		Yes	0	0	Yes	Yes	Yes	Yes	Yes	Schizophrenia	5	3								Yes	0	0	0					0	0	No	0	No	0			No
2018-06-22	Secondary	Christian	separated/divorced	yes	Professional	live for free	corrugate		Burnt bricks		cement		Yes	0	0	Yes	Yes	0	Yes	Yes	major depressive disorder	12	13	3							Yes	0	0	0					0	0	No	0	No	Yes	3		No
2018-06-22	Primary	Christian	separated/divorced	yes	Unemployed	live for free	corrugate		Burnt bricks		cement		Yes	Yes	0	Yes	Yes	Yes	Yes	Yes	Schizophrenia	6	9	3		5	13				Yes	0	0	0					0	0	No	0	No	Yes	5		No
2018-06-21	Secondary	Christian	single	yes	Farmer/fish	own	corrugate		Burnt bricks		cement		Yes	0	0	Yes	0	0	Yes	Yes	Bipolar effective disorder	5	7	3		1	9	13	2		Yes	0	0	0					0	0	No	0	No	Yes	3		No
2018-06-21	Secondary	Christian	single	yes	Professional	rent	corrugate		Burnt bricks		cement		Yes	0	0	Yes	Yes	0	Yes	Yes	Schizophrenia	9	12	6	3						Yes	0	0	0					0	0	No	0	No	Yes	7		No
2018-06-21	Secondary	Christian	single	yes	Informal	live for free	corrugate		Burnt bricks		cement		Yes	Yes	0	Yes	Yes	0	0	0	Bipolar effective disorder	6	4	9	3						Yes	0	0	0					0	0	No	0	No	0			No
2018-06-21	Primary	Christian	currently	no	Informal	own	corrugate		Burnt bricks		cement		0	0	Yes	Yes	Yes	0	0	Yes	Bipolar effective disorder	2	1	3							Yes	Yes	0	0					0	0	No	0	No	Yes	6		No
2018-06-19	Secondary	Christian	single	yes	Unemployed	own	corrugate		Burnt bricks		cement		Yes	0	0	Yes	Yes	0	0	Yes	Schizophrenia	5	3			2					Yes	0	0	0					0	0	No	0	No	Yes	4		No
2018-06-20	Secondary	Christian	single	yes	Unemployed	live for free	corrugate		Burnt bricks		cement		Yes	0	0	0	Yes	0	0	Yes	Schizophrenia	5	4	6	3						Yes	0	0	0					0	0	No	0	No	0			No
2018-06-13	Primary	Christian	separated/divorced	yes	Unemployed	own	corrugate		Burnt bricks		cement		Yes	0	Yes	Yes	Yes	0	Yes	Yes	Bipolar effective disorder	13	1	3							Yes	0	0	0					0	0	No	0	No	0			No
2018-06-13	Primary	Christian	single		Unemployed	rent	corrugate		Burnt bricks		cement		Yes	0	0	Yes	0	Yes	Yes	Yes	Bipolar effective disorder	2	3			4	11				Yes	0	0	0					0	0	No	0	No	Yes	3		No
2018-06-21	tertiary	Christian	currently	yes	Professional	rent	corrugate		mud and wattle		mud		0	0	0	Yes	Yes	0	Yes	0	Bipolar effective disorder	13	3								Yes	0	0	0					0	0	No	0	No	Yes	5		No
2018-06-20	Secondary	Christian	separated/divorced	yes	Unemployed	live for free	corrugate		Burnt bricks		cement		0	0	0	Yes	Yes	0	Yes	0	Schizophrenia	2	3								Yes	0	0	0					0	0	No	0	No	0			No
2018-06-18	Primary	Christian	currently	yes	Farmer/fish	own	corrugate		Burnt bricks		cement		Yes	0	Yes	Yes	Yes	0	Yes	Yes	Bipolar effective disorder	2	7	3		13					Yes	0	0	0					0	0	No	0	No	Yes	2	7	No
2018-06-20	tertiary	Moslem	currently	yes	Unemployed	rent	corrugate		Burnt bricks		cement		Yes	0	0	Yes	Yes	0	Yes	Yes	Bipolar effective disorder	2	1	3		14					Yes	0	0	0					0	0	No	0	No	Yes	3		No
2018-06-18	Secondary	Christian	separated/divorced	yes	Unemployed	live for free	corrugate		Burnt bricks		mud		0	0	0	0	Yes	0	Yes	Yes	Schizophrenia	5	3			1	2	13			Yes	0	0	0					0	0	No	0	No	Yes	8		No
2018-06-14	Secondary	Christian	single	yes	Unemployed	live for free	corrugate		Burnt bricks		cement		Yes	0	0	0	0	0	Yes	Yes	Bipolar effective disorder	1	2	3							Yes	0	0	0					0	0	No	0	No	Yes	1		No
2018-06-13	tertiary	Christian	single	yes	Unemployed	live for free	tiles		Burnt bricks		tiles		Yes	0	Yes	Yes	Yes	Yes	Yes	Yes	Bipolar effective disorder	10	15	1	3	13	9	1			Yes	0	Yes	0					0	0	No	0	No	0			No
2018-06-14	Secondary	Christian	single	no	Unemployed	live for free	corrugate		Burnt bricks		tiles		0	0	0	0	0	0	0	Yes	Schizophrenia	2	3			13							0	0					0	0	No	0	No	Yes	6		No
2018-06-13	tertiary	Christian	single	yes	Professional	own	corrugate		Burnt bricks		cement		Yes	0	Yes	Yes	Yes	0	Yes	Yes	Bipolar effective disorder	2	1	3		7	5	13			Yes	0	0	0					0	0	No	0	No	Yes	7		No
2018-06-12	Primary	Christian	single	yes	Farmer/fish	own	corrugate		Burnt bricks		cement		0	0	Yes	Yes	Yes	0	Yes	Yes	Schizophrenia	5	1	3							Yes	0	0	0					0	0	No	0	No	Yes	1		No
2018-06-13	Secondary	Christian	separated/divorced	yes	Unemployed	rent	corrugate		Burnt bricks		cement		Yes	0	0	Yes	Yes	0	Yes	Yes	Bipolar effective disorder	2	1	3							Yes		0	0					0	0	No	0	No	Yes	1		No
2018-06-14	Primary	Christian	separated/divorced	yes	Unemployed	own	corrugate		Burnt bricks		cement		Yes	Yes	0	Yes	Yes	0	Yes	Yes	Bipolar effective disorder	9	1	3		4	2	6			Yes	0	0	0					0	0	No	0	No	Yes	5		No
2018-06-13	Primary	Christian	single	yes	Unemployed	own	corrugate		Burnt bricks		cement		Yes	Yes	0	Yes	Yes	Yes	Yes	Yes	Schizophrenia	2	3								Yes	0	0	Yes	0	0	0	0	0	0	No	0	No	0			No
2018-06-07	Secondary	Christian	currently	yes	Informal	own	corrugate		Burnt bricks		cement		Yes	0	0	Yes	Yes	0	Yes	Yes	Bipolar effective disorder	9	15	7							Yes	0	0	0					0	0	No	0	No	Yes	4	4	Yes
2018-06-08	tertiary	Christian	single	yes	Informal	own	corrugate		Burnt bricks		cement		Yes	Yes	0	Yes	Yes	0	Yes	Yes	Schizophrenia	6	2	3		4	5	13			Yes	0	Yes	0					0	0	No	0	No	0			No
2018-06-08	Secondary	Christian	single	yes	Informal	own	corrugate		Burnt bricks		cement		Yes	0	0	Yes	Yes	Yes	Yes	Yes	Bipolar effective disorder	2	1	3		14	15				Yes	0	0	0					0	0	No	0	No	Yes	5		No
2018-06-08	tertiary	Christian	single	yes	Unemployed	own	corrugate		Burnt bricks		cement		Yes	Yes	Yes	Yes	Yes	Yes	Yes	Yes	Schizophrenia	9									Yes	0	0	0					0	0	No	0	No	0			No
2018-06-05	Secondary	Moslem	single	yes	Unemployed	rent	corrugate		Burnt bricks		cement		Yes	0	0	0	Yes	0	Yes	Yes	Schizophrenia	5	3			2					Yes	0	0	0					0	0	No	0	No	0			No
2018-06-07	tertiary	Christian	currently	yes	Unemployed	own	corrugate		Burnt bricks		cement		Yes	0	0	Yes	Yes	0	Yes	Yes	Bipolar effective disorder	2	1	3							Yes	0	0	0					0	0	No	0	No	Yes	7		No
2018-06-08	Primary	Christian	widowed	yes	Farmer/fish	own	corrugate		Burnt bricks		tiles		Yes	0	0	Yes	Yes	0	Yes	Yes	Schizophrenia	2	3			5	4				Yes	0	0	0					0	0	No	0	No	Yes	4		No
2018-06-07	tertiary	Christian	single	yes	Unemployed	own	corrugate		Burnt bricks		tiles		Yes	0	0	Yes	Yes	Yes	Yes	Yes	Bipolar effective disorder	1	5	15		2	15				Yes	Yes	Yes	0					0	0	No	0	No	Yes	3		No
2018-06-07	tertiary	Christian	single	yes	Unemployed	own	corrugate		Burnt bricks		cement		Yes	0	Yes	Yes	Yes	0	Yes	Yes	Bipolar effective disorder	2	1	6	3						Yes	0	0	0					0	0	No	0	No	Yes	3		No
2018-06-05	tertiary	Christian	currently	yes	Professional	rent	corrugate		Burnt bricks		cement		Yes	0	0	Yes	Yes	Yes	Yes	Yes	major depressive disorder	9	4	3		13	5				Yes	0	0	0					0	0	No	0	No	0			No
2018-06-06	Secondary	Christian	single	yes	Unemployed	own	corrugate		Burnt bricks		cement		Yes	0	0	Yes	Yes	0	0	0	Schizophrenia	6	5	3							Yes	0	Yes	0					0	0	No	0	No	0			No
2018-06-05	Primary	Moslem	separated/divorced	no	Unemployed	rent	corrugate		mud and wattle		cement		0	0	0	Yes	Yes	0	0	Yes	Schizophrenia	6	9	3		5	13	2			Yes	Yes	Yes	0					0	0	No	0	No	Yes	6	5	No
2018-06-05	tertiary	Christian	single	yes	Professional	rent	corrugate		Burnt bricks		cement		Yes	0	0	Yes	Yes	0	Yes	Yes	Bipolar effective disorder	9	1	3		2	5				Yes	0	0	0					0	0	No	0	No	Yes	1		No
2018-06-05	Secondary	Moslem	single	yes	Unemployed	own	corrugate		Burnt bricks		cement		Yes	0	Yes	Yes	Yes	Yes	Yes	Yes	Schizophrenia	5	6	3		2	13				Yes	0	0	0					0	0	No	0	No	Yes	3		No
2018-06-08	tertiary	Christian	single	yes	Unemployed	live for free	corrugate		Burnt bricks		cement		Yes	0	0	0	Yes	0	0	Yes	Bipolar effective disorder	9	1	3		4	14				Yes	Yes	0	Yes	0	0	0	0	0	0	No		No	Yes	6	7	No
2018-06-07	tertiary	Christian	single	yes	Professional	own	corrugate		Burnt bricks		cement		0	0	0	Yes	Yes	0	Yes	Yes	Bipolar effective disorder	5	3			9					Yes	Yes	0	0					0	0	No	0	No	Yes	2		No
2018-06-04	Secondary	Christian	single	yes	Informal	live for free	corrugate		Burnt bricks		cement		Yes	Yes	0	0	Yes	Yes	Yes	Yes	Bipolar effective disorder	1	13	3		2	5				Yes	0	0	0					0	0	No	0	No	0			No
2018-06-04	Primary	Christian	widowed	no	Unemployed	rent	corrugate		Burnt bricks		mud		0	0	Yes	Yes	Yes	0	0	Yes	major depressive disorder	4									Yes	0	0	0					0	0	No	0	No	0			Yes	No
2018-06-04	Primary	Christian	separated/divorced	yes	Unemployed	rent	corrugate		Burnt bricks		cement		0	0	0	0	Yes	0	0	Yes	Schizophrenia	2	3								Yes	0	0	0					0	0	No	0	No	Yes	3	4	No
2018-06-06	Secondary	Christian	single	yes	Unemployed	own	corrugate		Burnt bricks		cement		0	0	0	Yes	Yes	0	0	Yes	Schizophrenia	5	12	15		13	2				Yes	0	0	0					0	0	No	0	No	Yes	3		No
2018-06-04	Primary	Moslem	currently	yes	Unemployed	own	corrugate		Burnt bricks		mud		0	0	0	0	Yes	Yes	Yes	Yes	major depressive disorder	5	3	4		2					Yes	Yes	0	0					0	0	No	0	No	0			No
2018-06-01	Secondary	Christian	single	yes	Unemployed	rent	corrugate		Burnt bricks		cement		Yes	0	Yes	Yes	Yes	Yes	0	Yes	Schizophrenia	6	3	2		12	1	15			Yes	Yes	0	0					0	0	No	0	No	Yes	4		No
2018-06-04	Primary	Christian	currently	yes	Farmer/fish	own	corrugate		Burnt bricks		cement		Yes	0	0	Yes	Yes	0	Yes	Yes	Bipolar effective disorder	13	1	3							Yes	0	0	0					0	0	No	0	No	Yes	1		No
2018-05-31	Secondary	Christian	separated/divorced	yes	Unemployed	live for free	corrugate		Burnt bricks		tiles		Yes	Yes	0	Yes	Yes	0	0	Yes	Schizophrenia	5	3			6					Yes	0	0	0					0	0	No	0	No	0			No
2018-05-31	Secondary	Christian	currently	yes	Informal	own	corrugate		Burnt bricks		cement		Yes	0	Yes	Yes	Yes	0	Yes	Yes	Bipolar effective disorder	5	1	3		2	13				Yes	0	0	0					0	0	No	0	No	Yes	4		No
2018-05-31	Primary	Christian	currently	yes	Unemployed	own	corrugate		Burnt bricks		cement		Yes	0	Yes	Yes	Yes	0	0	0		2	3	1		13					Yes	0	0	Yes	0	0	0	0	0	0	No	0	No	Yes	1		No
2018-05-31	tertiary	Christian	currently	yes	Unemployed	own	corrugate		Burnt bricks		cement		Yes	0	Yes	0	Yes	0	Yes	Yes	Bipolar effective disorder	2	7	3		13	5	1			Yes		0	0					0	0	No	0	No	Yes	4		No
2018-05-31	tertiary	Christian	single	yes	Professional	own	corrugate		Burnt bricks		cement		Yes	0	Yes	Yes	Yes	Yes	Yes	Yes	Schizophrenia	2	3			5	6				Yes	0	0	0					0	0	No	0	No	Yes	4	3	No
2018-05-28	Primary	Moslem	currently	yes	Informal	own	corrugate		Burnt bricks		cement		0	0	0	0	Yes	0	Yes	Yes	Bipolar effective disorder	2	1	3							Yes	0	0	0					0	0	No	0	No	Yes	8		No
2018-05-29	Primary	Moslem	separated/divorced	yes	Unemployed	live for free	corrugate		Burnt bricks		cement		Yes	Yes	Yes	Yes	Yes	Yes	Yes	Yes	Schizophrenia	4	5	3		6					Yes	0	0	0					0	0	No	0	No	Yes	8		No
2018-05-29	Secondary	Christian	single	yes	Informal	live for free	tiles		Burnt bricks		tiles		Yes	Yes	0	Yes	Yes	0	0	Yes	major depressive disorder	2	3			4					Yes	0	0	0					0	0	No	0	No	Yes	6		No
2018-05-28	Secondary	Christian	single	yes	Unemployed	own	tiles		Burnt bricks		cement		Yes	Yes	Yes	Yes	Yes	Yes	Yes	Yes	Bipolar effective disorder	1	2	3							Yes	Yes	Yes	Yes	Yes	0	Yes	0	0	0	No	0	No	0			No
2018-05-28	Primary	Christian	currently	yes	Farmer/fish	own	corrugate		Burnt bricks		cement		0	0	Yes	Yes	Yes	0	Yes	Yes	Schizophrenia	2	3								Yes	0	0	0					0	0	No	0	No	Yes	4		No
2018-05-28	Secondary	Christian	single	yes	Informal	rent	corrugate		Burnt bricks		cement		Yes	0	0	Yes	Yes	0	Yes	0	Bipolar effective disorder	7				15	9	2	5		Yes	0	0	0					0	0	No	0	No	0			No
2018-05-28	Secondary	Christian	currently	no	Unemployed	rent	corrugate		Burnt bricks		cement		Yes	0	0	Yes	Yes	0	Yes	Yes	Schizophrenia	3	1	9							Yes	0	0	0					0	0	No	0	No	0			No
2018-05-25	tertiary	Christian	single	yes	Professional	own	corrugate		Burnt bricks		cement		Yes	0	0	Yes	Yes	Yes	Yes	Yes	Bipolar effective disorder	1	3	2							Yes	Yes	0	0					0	0	No	0	No	Yes	7	7	No
2018-05-22	tertiary	Christian	single	yes	Unemployed	rent	corrugate		Burnt bricks		cement		Yes	0	0	Yes	Yes	0	Yes	0	Schizophrenia	7	2	3		5	11				Yes	Yes	0	Yes	Yes	0	Yes	0	0	0	No	0	No	0			No
2018-05-22	Secondary	Christian	separated/divorced	yes	Unemployed	own	corrugate		Burnt bricks		cement		Yes	0	Yes	Yes	Yes	0	Yes	Yes	Bipolar effective disorder	5	12	3		2	13				Yes	0	0	0					0	0	No	0	No	0			No
2018-05-23	Secondary	Christian	single	yes	Informal	live for free	corrugate		unburnt bricks		cement		Yes	0	0	Yes	Yes	0	Yes	Yes	major depressive disorder	13	3	4							Yes	0	0	0					0	0	No	0	No	Yes	6		No
2018-05-23	Secondary	Christian	separated/divorced	yes	Unemployed	live for free	corrugate		Burnt bricks		cement		Yes	0	Yes	Yes	0	Yes	Yes	Yes	Bipolar effective disorder	2	7			13	15				Yes	Yes	0	0					0	0	No	0	No	0			No
2018-05-25	tertiary	Others	single	yes	Informal	live for free	corrugate		Burnt bricks		cement		Yes	Yes	0	Yes	Yes	Yes	Yes	Yes	Bipolar effective disorder	5	1	3							Yes	Yes	0	0					0	0	No	0	No	Yes	9	7	No
2018-05-22	Secondary	Christian	separated/divorced	no	Farmer/fish	own	corrugate		Burnt bricks		mud		0	0	Yes	Yes	Yes	0	Yes	0	major depressive disorder	12	3			5	6	9			Yes	0	0	0					0	0	No	0	No	Yes	3		No
2018-05-21	Primary	Christian	separated/divorced	yes	Farmer/fish	own	corrugate		Burnt bricks		cement		0	0	0	Yes	Yes	0	0	Yes	Bipolar effective disorder	5	3								Yes	0	Yes	Yes	0	0	0	0	0	0	No	0	No	0			No
2018-05-22	tertiary	Christian	single	yes	Professional	own	corrugate		Burnt bricks		cement		Yes	0	Yes	Yes	Yes	0	Yes	Yes	Bipolar effective disorder	2	1	3							Yes	0	0	0					0	0	No	0	No	0			No
2018-05-22	No formal education	Christian	separated/divorced	yes	Unemployed	own	corrugate		Burnt bricks		cement		0	0	0	0	Yes	0	Yes	Yes	Bipolar effective disorder	2	1	3							Yes	0	0	0					0	0	No	0	No	Yes	3	4	No
2018-05-21	No formal education	Moslem	currently	yes	Unemployed	own	corrugate		Burnt bricks		tiles		Yes	0	0	Yes	Yes	0	Yes	Yes	Bipolar effective disorder	5	1	3		2	14				Yes	0	0	0					0	0	No	0	No	Yes	7		No
2018-05-21	Primary	Moslem	currently	yes	Unemployed	rent	corrugate		Burnt bricks		cement		0	0	0	Yes	Yes	0	Yes	Yes	Bipolar effective disorder	13	1	3							Yes	0	0	0					0	0	No	0	No	Yes	7	7	No
2018-05-21	tertiary	Christian	single	yes	Professional	own	corrugate		Burnt bricks		cement		Yes	Yes	Yes	Yes	Yes	Yes	Yes	Yes	major depressive disorder	4	9	3							Yes	Yes	0	0					0	0	No	0	No	0			No
2018-05-21	Primary	Christian	separated/divorced	no	Unemployed	own	corrugate		Burnt bricks		cement		Yes	0	0	0	Yes	Yes	0	Yes	Bipolar effective disorder	5	12	3							Yes	0	0	0					0	0	No	0	No	0			No
2018-05-18	Primary	Christian	currently	yes	Unemployed	rent	corrugate		Burnt bricks		cement		Yes	0	0	Yes	Yes	0	0	Yes	Bipolar effective disorder	1	2	3							Yes	Yes	0	Yes	0	0	0	0	0	0	No	0	No	Yes	6	3	No
2018-05-18	Secondary	Christian	separated/divorced	no	Farmer/fish	own	corrugate		Burnt bricks		mud		0	0	0	0	Yes	0	0	0	Bipolar effective disorder	2	3								Yes	0	0	0					0	0	No	0	No	Yes	4	8	No
2018-05-18	Primary	Christian	currently	yes	Professional	own	corrugate		Burnt bricks		tiles		Yes	0	0	Yes	Yes	Yes	Yes	Yes	major depressive disorder	4	13	3		9					Yes	0	0	0					0	0	No	0	No	Yes	7		No
2018-05-18	Secondary		currently	yes	Unemployed	rent	corrugate		unburnt bricks		cement		Yes	0	0	0	Yes	0	0	Yes	Bipolar effective disorder	15	1	3			14	13	11		Yes	0	0	0					0	0	No	0	No	Yes	4	4	No
2018-05-18	Secondary	Christian	currently	yes	Unemployed	rent	corrugate		Burnt bricks		cement		Yes	0	0	Yes	Yes	0	Yes	Yes	Bipolar effective disorder	13	1	3		2					Yes	0	Yes	0					0	0	No	0	No	0			No
2018-05-17	tertiary	Christian	currently	yes	Unemployed	own	corrugate		Burnt bricks		cement		Yes	0	0	Yes	Yes	Yes	Yes	Yes	Schizophrenia	6	2	3							Yes	0	0	0					0	0	No	0	No	0			No
2018-05-17	Primary	Christian	currently	yes	Informal	live for free	corrugate		Burnt bricks		cement		0	0	Yes	Yes	Yes	0	0	0	Schizophrenia	5	3								Yes	Yes	0	0					0	0	No	0	No	Yes	7		No
2018-05-17	Secondary	Christian	currently	yes	Unemployed	rent	corrugate		Burnt bricks		cement		Yes	0	Yes	0	Yes	0	0	Yes	Schizophrenia	5	3			13	1				Yes	0	0	0					0	0	No	0	No	0			No
2018-05-17	Secondary	Christian	single	no	Unemployed	rent	corrugate		Burnt bricks		cement		0	0	Yes	Yes	Yes	0	0	0	Bipolar effective disorder	1	13	3							Yes	0	0	0					0	0	No	0	No	Yes	2	5	No
2018-05-15	Secondary	Christian	separated/divorced	yes	Unemployed	live for free	corrugate		Burnt bricks		cement		0	0	0	Yes	Yes	0	Yes	Yes	Schizophrenia	5	3			1	13				Yes	0	0	0					0	0	No	0	No	Yes	3		No
2018-05-15	tertiary	Christian	currently	yes	Professional	rent	corrugate		Burnt bricks		cement		Yes	0	0	Yes	Yes	Yes	Yes	Yes		2	1	3							Yes	Yes	0	0					0	0	No	0	No	0			No
2018-05-15	Primary	Christian	separated/divorced	yes	Unemployed	rent	corrugate		Burnt bricks		mud		0	0	Yes	0	0	0	0	0	Schizophrenia	5	3			4	9	13			Yes	0	0	0					0	0	No	0	No	Yes	8		No
2018-05-15	Secondary	Christian	currently	no		own	corrugate		unburnt bricks		cement		Yes	0	Yes	Yes	Yes	Yes	Yes	Yes	major depressive disorder	4	5	3							Yes	0	0	0					0	0	No	0	No	Yes	7	7	No
2018-05-14	Secondary	Christian	currently	yes	Unemployed	rent	corrugate		Burnt bricks		cement		Yes	0	0	Yes	Yes	Yes	Yes	Yes	Bipolar effective disorder	13	12			4					Yes	0	0	0					0	0	No	0	No	0			No
2018-05-14	Primary	Christian	single	yes	Unemployed	own	corrugate		Burnt bricks		cement		0	0	0	Yes	Yes	0	0	Yes	Bipolar effective disorder	5	1	3		2					Yes	0	0	0					0	0	No	0	No	Yes	4		No
2018-05-14	Secondary	Christian	separated/divorced	yes	Farmer/fish	own	corrugate		Burnt bricks		cement		0	0	Yes	Yes	Yes	0	Yes	Yes	Bipolar effective disorder	6	3	2		5	1	12	10		Yes	0	0	0					0	0	No	0	No	0			No
2018-04-15	Primary	Christian	separated/divorced	yes	Unemployed	own	corrugate		Burnt bricks		cement		Yes	Yes	0	Yes	Yes	Yes	Yes	Yes	Bipolar effective disorder	4	3	2							Yes	0	0	0					0	0	No	0	No	Yes	6		No
2018-05-15	Primary	Christian	separated/divorced	yes	Unemployed	live for free	corrugate		mud and wattle		mud		0	0	0	Yes	Yes	0	0	0	Schizophrenia	5	3								Yes	Yes	0	0					0	0	No	0	No	0			No
2018-05-14	Secondary	Moslem	separated/divorced	yes	Unemployed	own	corrugate		Burnt bricks		cement		0	0	0	0	0	0	0	Yes	Bipolar effective disorder	5	1	3		2	9	13			Yes	0	0	0					0	0	No	0	No	Yes	4		No
2018-05-14	Primary	Christian	single	yes	Informal	live for free	corrugate		Burnt bricks		cement		Yes	Yes	Yes	0	Yes	0	Yes	0		6	2	3		12					Yes	0	0	0					0	0	No	0	No	0			No
2018-05-10	tertiary	Christian	currently	yes	Professional	own	corrugate		Burnt bricks		cement		0	0	0	Yes	Yes	0	Yes	Yes	Bipolar effective disorder	5	1	3		2					Yes	0	0	0					0	0	No	0	No	Yes	2	1	No
2018-05-10	Secondary	Christian	single	yes	Unemployed	live for free	corrugate		Burnt bricks		cement		Yes	Yes	0	Yes	Yes	Yes	0	Yes	Bipolar effective disorder	10	1	12	3	7	4	13			Yes	0	0	0					0	0	No	0	No	0			No
2018-05-10	Primary	Christian	currently	yes	Farmer/fish	own	corrugate		Burnt bricks		mud		0	0	0	0	Yes	0	0	Yes	Schizophrenia	3	5			6	2				Yes	0	0	0					0	0	No	0	No	Yes	6		No
2018-05-10	Secondary	Christian	currently	yes	Unemployed	rent	corrugate		Burnt bricks		cement		Yes	0	0	Yes	Yes	0	0	Yes	Schizophrenia	13	3								Yes	0	0	0					0	0	No	0	No	0			No
2018-05-10	tertiary	Christian	single	yes	Professional	own	corrugate		Burnt bricks		tiles		Yes	0	Yes	Yes	Yes	Yes	Yes	Yes	Bipolar effective disorder	1	2	3	6						Yes	0	0	0					0	0	No	0	No	Yes	2		No
2018-05-09	Primary	Christian	currently	yes	Unemployed	rent	corrugate		Burnt bricks		cement		Yes	0	0	0	Yes	0	0	Yes	Bipolar effective disorder	13	3			2					Yes	Yes	0	0					0	0	No	0	No	Yes	6	9	No
2018-05-10	Secondary	Christian	currently	yes	Informal	own	corrugate		Burnt bricks		cement		0	0	0	Yes	Yes	0	Yes	Yes	Bipolar effective disorder	2	1	3		12	13				Yes	0	0	0					0	0	No	0	No	Yes	1	7	No
2018-05-09	Secondary	Christian	single	yes	Unemployed	live for free	corrugate		Burnt bricks		cement		0	0	0	Yes	0	0	0	Yes	Bipolar effective disorder	2	7	3							Yes	0	0	0					0	0	No	0	No	Yes	6	5	No
2018-05-09	Primary	Moslem	single	no	Informal	own	corrugate		Burnt bricks		cement		0	0	0	0	Yes	0	0	Yes	Bipolar effective disorder	5	1	3		2					Yes	0	0	Yes	0	0	0	0	0	Yes	No	0	No	0			No
2018-04-09	Secondary	Christian	single	yes	Unemployed	rent	corrugate		Burnt bricks		cement		Yes	0	0	Yes	Yes	Yes	Yes	Yes	Bipolar effective disorder	1	2	3		13					Yes	0	0						0	0	No	0	No	0			No
2018-05-09	tertiary	Christian	widowed	yes	Professional	rent	corrugate		Burnt bricks		cement		0	0	0	Yes	Yes	0	Yes	Yes	Bipolar effective disorder	2	3								Yes	0	0	0					0	0	No	0	No	0			No
2018-05-08	Secondary	Christian	separated/divorced	yes	Farmer/fish	live for free	corrugate		Burnt bricks		mud		Yes	0	Yes	Yes	Yes	0	0	0	Bipolar effective disorder	6	2	1	3	4					Yes	Yes	0	0					0	0	No	0	No	0			No
2018-05-08	Secondary	Christian	separated/divorced	yes	Informal	live for free	corrugate		Burnt bricks		cement		Yes	Yes	Yes	0	Yes	Yes	Yes	Yes	Bipolar effective disorder	13	3	12							Yes	0	0	0					0	0	No	0	No	Yes	6		No
2018-05-08	Secondary	Moslem	separated/divorced	yes	Unemployed	own	corrugate		Burnt bricks		cement		Yes	0	0	Yes	Yes	0	Yes	Yes	Bipolar effective disorder	2	3	1		5					Yes	0	0	0					0	0	No	0	No	0			No
2018-05-08	Secondary	Christian	single	yes	Informal	live for free	corrugate		Burnt bricks		cement		Yes	0	Yes	Yes	Yes	Yes	Yes	Yes	Bipolar effective disorder	9	15	3		2	5				Yes	0	0	0					0	0	No	0	No	Yes	3		No
2018-05-08	Secondary	Christian	currently	yes	Informal	rent	corrugate		Burnt bricks		cement		Yes	0	0	Yes	Yes	Yes	0	Yes	Bipolar effective disorder	1	2	3		13	15	11			Yes	Yes	0	0					0	0	No	0	No	0			No
2018-05-08	Primary	Christian	separated/divorced	yes	Unemployed	rent	corrugate		Burnt bricks		cement		Yes	0	0	0	Yes	Yes	Yes	Yes	Bipolar effective disorder	13	3	7							Yes	0	0	0					0	0	No	0	No	Yes	4		Yes
2018-05-08	Primary	Christian	currently	no	Informal	own	corrugate		Burnt bricks		mud		0	Yes	0	0	0	0	0	Yes		4	3	5							Yes	0	0	0					0	0	No	0	No	0			No
2018-05-08	Primary	Christian	separated/divorced	yes	Unemployed	rent	corrugate		Burnt bricks		cement		Yes	0	0	Yes	0	0	0	Yes	Bipolar effective disorder	2	1	3							Yes	Yes	0	0					0	0	No	0	No	Yes	1		No
2018-05-08	Secondary	Christian	currently	yes	Unemployed	own	corrugate		Burnt bricks		cement		Yes	Yes	Yes	Yes	Yes	Yes	Yes	Yes	Bipolar effective disorder	2	12	3		13					Yes	0	0	0					0	0	No	0	No	Yes	2		No
2018-05-08	Primary	Christian	single	yes	Farmer/fish	live for free	corrugate		Burnt bricks		cement		0	0	Yes	Yes	0	0	Yes	Yes	Bipolar effective disorder	2	1	3							Yes	0	0	0					0	0	No	0	No	Yes	1	3	Yes	No
2018-05-08	Primary	Christian	currently	no	Unemployed	rent	corrugate		Burnt bricks		cement		0	0	0	0	Yes	0	0	Yes	Bipolar effective disorder	1	13	3	12						Yes	Yes	0	0					0	0	No	0	No	0			No
2018-05-08	Secondary	Moslem	single	yes	Informal	live for free	corrugate		Burnt bricks		cement		0	0	Yes	Yes	Yes	0	Yes	Yes	Bipolar effective disorder	1	2	3							Yes	0	0	0					0	0	No	0	No	Yes	6,9	5	Yes	No
2018-05-07	Primary	Moslem	single	no	Informal	live for free	corrugate		Burnt bricks		cement		0	0	0	0	0	0	0	0	Schizophrenia	10	3			2					Yes	0	0	0					0	0	No	0	No	0			Yes	No
2018-05-07	Secondary	Christian	separated/divorced	yes	Unemployed	own	corrugate		Burnt bricks		cement		Yes	0	0	Yes	Yes	0	Yes	Yes	Bipolar effective disorder	5	3	7		2					Yes	0	0	0					0	0	No	0	No	Yes	1	9	No
2018-05-07	tertiary	Christian	single	yes	Unemployed	rent	corrugate		Burnt bricks		cement		Yes	0	0	Yes	Yes	Yes	Yes	Yes	Bipolar effective disorder	5	6	7	3						Yes	0	0	0					0	0	No	0	No	Yes	5	6	No
2018-05-07	tertiary	Christian	currently	yes	Professional	rent	corrugate		Burnt bricks		cement		Yes	0	0	Yes	Yes	0	Yes	Yes	Bipolar effective disorder	2	1	3			6	5	14	13	Yes	0	0	0					0	0	No	0	No	0			No
2018-05-07	Primary	Moslem	separated/divorced	yes	Unemployed	own	corrugate		Burnt bricks		cement		0	0	0	Yes	Yes	0	Yes	Yes	Schizophrenia	2	1	3							Yes	0	0	0					0	0	No	0	No	0			No
2018-05-07	Primary	Christian	separated/divorced	yes	Farmer/fish	own	corrugate		unburnt bricks		mud		0	0	0	Yes	Yes	0	Yes	Yes	Bipolar effective disorder	5	1	3							Yes	Yes	0	0					0	0	No	0	No	0			No
2018-05-03	Secondary	Christian	single	no	Unemployed	rent	corrugate		Burnt bricks		cement		0	0	0	Yes	Yes	0	0	0	Bipolar effective disorder	7	2	3							Yes	0	0	0					0	0	No	0	No	Yes	3		No
2018-04-26	Secondary	Christian	currently	yes	Unemployed	rent	corrugate		Burnt bricks		cement		Yes	0	Yes	Yes	Yes	0	0	Yes	Bipolar effective disorder	2	3	1							Yes	0	0	0					0	0	No	0	No	0			No
2018-05-03	tertiary	Christian	single	yes	Unemployed	rent	corrugate		Burnt bricks		cement		Yes	0	0	0	Yes	0	Yes	Yes	Bipolar effective disorder	13	1	3		4					Yes	0	0	0					0	0	No	0	No	Yes	3	3	No
2018-05-03	Primary	Christian	currently	yes	Farmer/fish	own	corrugate		Burnt bricks		cement		Yes	0	Yes	Yes	Yes	0	Yes	Yes	Bipolar effective disorder	2	1	3		12	13				Yes	0	0	0					0	0	No	0	No	0			No
2018-05-03	No formal education	Christian	single	yes	Unemployed	live for free	corrugate		Burnt bricks		cement		Yes	0	0	Yes	0	0	Yes	Yes	Schizophrenia	14	2	3		6	12	1			Yes	0	0	0					0	0	No	0	No	Yes	1	7	No
2018-05-03	tertiary	Christian	currently	yes	Unemployed	own	corrugate		Burnt bricks		tiles		Yes	Yes	0	Yes	Yes	Yes	Yes	Yes	Bipolar effective disorder	13	2	3		5	14				Yes	0	0	0					0	0	No	0	No	0			No
2018-05-03	tertiary	Christian	separated/divorced	yes	Professional	live for free	corrugate		Burnt bricks		cement		Yes	Yes	0	Yes	Yes	Yes	Yes	Yes	Schizophrenia	6	13	3	1	5					Yes	0	0	0					0	0	No	0	No	Yes	3	3	No
2018-05-02	Primary	Christian	widowed	yes	Farmer/fish	own	corrugate		Burnt bricks		cement		Yes	0	Yes	Yes	Yes	0	0	0	Schizophrenia	1	3	5							Yes	Yes	0	0					0	0	No	0	No	0			No
2018-05-02	Secondary	Christian	currently	no	Informal	own	corrugate		Burnt bricks		cement		0	0	0	Yes	Yes	0	Yes	Yes	Bipolar effective disorder	2	1	3							Yes	0	0	0					0	0	No	0	No	Yes	3		No
2018-05-03	Secondary	Christian	currently	yes	Unemployed	rent	corrugate		Burnt bricks		cement		Yes	0	0	Yes	Yes	0	Yes	Yes	Bipolar effective disorder	5	1	3							Yes	Yes	0	Yes	Yes	Yes	Yes	Yes	0	0	No	0	No	Yes	3		No
2018-05-02	Secondary	Christian	single	yes	Unemployed	own	corrugate		Burnt bricks		cement		Yes	0	0	0	Yes	Yes	0	Yes	Schizophrenia	9	4	3							Yes	0	0	0					0	0	No	0	No	Yes	7		No
2018-05-02	Primary	Christian	separated/divorced	yes	Unemployed	own	corrugate		Burnt bricks		tiles		Yes	Yes	0	0	Yes	Yes	Yes	Yes	Bipolar effective disorder	2	1	3		5	4				Yes	0	0	Yes	Yes	0	Yes	0	0	0	No	0	No	Yes	4	4	No
2018-04-30	tertiary	Moslem	single	yes	Informal	own	corrugate		Burnt bricks		tiles		Yes	Yes	0	Yes	Yes	Yes	Yes	Yes	Bipolar effective disorder	2	12	3	7	1	4				Yes	0	0	0					0	0	No	0	No	Yes	4		No
2018-04-02	Secondary	Christian	separated/divorced	no	Unemployed	live for free	corrugate		Burnt bricks		cement		Yes	0	0	0	Yes	0	Yes	Yes	Schizophrenia	2	3								Yes	0	Yes	0					0	0	No	0	No	Yes	6		No
2018-05-02	tertiary	Christian	single	yes	Professional	rent	thatch		mud and wattle		mud		Yes	0		Yes	Yes	Yes	Yes	Yes	Bipolar effective disorder	9	15	3		5	13				Yes	0	0	0					0	0	No	0	No	Yes	5	5	No
2018-04-26	Secondary	Christian	single	yes	Informal	own	corrugate		Burnt bricks		cement		Yes	0	0	Yes	Yes	0	Yes	Yes	Schizophrenia	13	4			5	6	9			Yes	0	0	0					0	0	No	0	No	Yes	2	2	No
2018-04-26	Secondary	Christian	separated/divorced	yes	Farmer/fish	own	corrugate		Burnt bricks		cement		0	0	Yes	0	0	0	Yes	Yes	Schizophrenia	5	7	3		1					Yes	0	0	0					0	0	No	0	No	Yes	5		No
2018-04-26	Secondary	Christian	single	yes	Unemployed	own	corrugate		Burnt bricks		cement		Yes	Yes	0	Yes	Yes	Yes	Yes	Yes	Bipolar effective disorder	2	1	3		13	5				Yes	0	0	0					0	0	No	0	No	0			No
2018-05-02	tertiary	Christian	single	yes	Informal	live for free	corrugate		Burnt bricks		cement		Yes	0	0	0	Yes	0	0	Yes	Bipolar effective disorder	1	2	3							Yes	0	0	0					0	0	No	0	No	0			No
2018-05-02	Secondary	Christian	currently	yes	Informal	own	corrugate		Burnt bricks		cement		Yes	0	0	Yes	Yes	0	Yes	Yes	Schizophrenia	2	3			5	13				Yes	Yes	0	0					0	0	No	0	No	Yes	4		No
2018-04-30	Primary	Moslem	widowed	yes	Unemployed	rent	corrugate		Burnt bricks		cement		Yes	0	0	Yes	Yes	0	Yes	Yes	Bipolar effective disorder	13	1	3							Yes	0	0	0					0	0	No	0	No	Yes	1		No
2018-04-30	tertiary	Moslem	currently	yes	Professional	own	corrugate		Burnt bricks		tiles		Yes	Yes	0	Yes	Yes	Yes	Yes	Yes	major depressive disorder	9	12	3		13					Yes	0	0	0					0	0	No	0	No	Yes	6	6	No
2018-04-30	Secondary	Christian	single	yes	Farmer/fish	rent	corrugate		Burnt bricks		mud		0	0	0	0	0	0	0	0	Bipolar effective disorder	2	3	14	1						Yes	Yes	0	0					0	0	No	0	No	0			No
2018-04-30	tertiary	Christian	single	yes	Unemployed	own	corrugate		Burnt bricks		cement		Yes	0	0	Yes	Yes	Yes	Yes	Yes	Bipolar effective disorder	13	1	3	6	5	4				Yes	0	0	0					0	0	No	0	No	0			No
2018-04-30	Primary	Christian	widowed	yes	Farmer/fish	own	corrugate		Burnt bricks		cement		0	0	0	Yes	0	0	0	Yes	Bipolar effective disorder	2	1	3							Yes	0	0	0					0	0	No	0	No	0			No
2018-04-25	Secondary	Christian	single	yes	Unemployed	live for free	corrugate		Burnt bricks		cement		Yes	0	0	Yes	Yes	0	0	Yes	Bipolar effective disorder	5	1								Yes	0	0	0					0	0	No	0	No	Yes	6	2	No
2018-04-25	tertiary	Christian	currently	yes	Unemployed	rent	corrugate		Burnt bricks		cement		Yes	0	0	Yes	Yes	0	Yes	Yes	Bipolar effective disorder	13	1	12	3	2					Yes	Yes	0	0					0	0	No	0	No	Yes	6		No
2018-04-25	Primary	Christian	widowed	yes	Farmer/fish	live for free	corrugate		Burnt bricks		cement		Yes	Yes	0	Yes	Yes	Yes	Yes	Yes	Bipolar effective disorder	13	1	3							Yes	0	0	0					0	0	No	0	No	Yes	3		No
2018-04-25	tertiary	Christian	single	yes	Professional	own	corrugate		Burnt bricks		cement		Yes	Yes	0	0	Yes	Yes	Yes	Yes	Bipolar effective disorder	9	4	3							Yes	0	0	0					0	0	No	0	No	0			No
2018-04-25	Secondary	Christian	separated/divorced	no	Professional	own	corrugate		Burnt bricks		cement		Yes		Yes	0	Yes	0	Yes	0	Bipolar effective disorder	2	7	3							Yes	0	0	0					0	0	No	0	No	Yes	4	4	No
2018-06-19	tertiary	Moslem	separated/divorced	yes	Professional	live for free	corrugate		Burnt bricks		cement		Yes	0	0	Yes	Yes	0	Yes	Yes	Bipolar effective disorder	2	3	1		13					Yes	0	0	0					0	0	No	0	No	Yes	7		No
2018-02-27	Secondary	Christian	single	no	Unemployed	rent	tiles		mud and wattle		cement		0	0	0	Yes	Yes	0	0	0	Bipolar effective disorder	5	1	3		2					No		0	0					0	0	No	0	No	Yes	4,9		No
2018-05-14	Secondary	Christian	currently	yes	Informal	rent	corrugate		Burnt bricks		cement		Yes	0	Yes	Yes	Yes	0	0	Yes	Schizophrenia	2	1	3							Yes	0	0	0					0	0	No	0	No	Yes	5		No
2018-02-20	tertiary	Christian	single	yes	Unemployed	own	corrugate			BLOCKS	cement		Yes	0	0	Yes	Yes	Yes	Yes	Yes	Schizophrenia	6	13	3							Yes	Yes	0	0					0	0	No	0	No	0			No
2018-02-20	Primary	Christian	single	yes	Unemployed	rent	corrugate		Burnt bricks		cement		Yes	0	0	Yes	Yes	0	Yes	Yes	Bipolar effective disorder	2	1	3		5					Yes	Yes	0	0					0	0	No	0	No	Yes	4		No
2018-02-20	tertiary	Christian	single	yes	Unemployed	live for free	tiles		Burnt bricks		tiles		Yes	0	Yes	Yes	Yes	Yes	Yes	Yes	Schizophrenia	6	1	3							Yes	0	0	0					0	0	No	0	No	Yes	7		No
2018-02-21	Secondary	Christian	separated/divorced	yes	Unemployed	live for free	corrugate		Burnt bricks		cement		Yes	0	Yes	Yes	0	0	Yes	Yes	Schizophrenia	5	3								Yes	0	0	0					0	0	No	0	No	Yes	4		No
2018-02-20		Christian	single	no	Unemployed	own	corrugate		Burnt bricks		cement		Yes	0	0	Yes	Yes	0	Yes	Yes	Bipolar effective disorder	5	1	3		2					Yes	0	0	0					0	0	No	0	No	0			No
2018-02-20	tertiary	Christian	widowed	yes	Unemployed	own	tiles		Burnt bricks		tiles		Yes	Yes	0	Yes	Yes	Yes	Yes	Yes	Bipolar effective disorder	2	7	3		1					Yes	0	0	0					0	0	No	0	No	Yes	4		No
2018-02-20	No formal education	Christian	currently	yes	Informal	rent	corrugate		Burnt bricks		cement		Yes	0	Yes	0	Yes	Yes	Yes	Yes	Bipolar effective disorder	2	3								Yes	0	0	0					0	0	No	0	No	Yes	1		No
2018-02-20	Secondary	Christian	single	yes	Unemployed	live for free	corrugate		Burnt bricks		cement		Yes	0	0	Yes	Yes	Yes	Yes	Yes	Bipolar effective disorder	1	2	6	3						Yes	0	0	0					0	0	No	0	No	Yes	7		No
2018-02-20	Secondary	Christian	currently	yes	Unemployed	rent	corrugate		unburnt bricks		cement		Yes	0	0	Yes	Yes	0	Yes	Yes	Bipolar effective disorder	2	3				13	5			Yes	0	0	0					0	0	No	0	No	Yes	3		No
2018-02-21	Secondary	Christian	single	yes	Unemployed	own	corrugate		Burnt bricks		cement		Yes	0	0	Yes	Yes	0	0	Yes	Bipolar effective disorder	13	3								Yes	0	0	0					0	0	No	0	No	0			No
2018-02-22	Secondary	Christian	currently	yes	Unemployed	rent	corrugate		Burnt bricks		tiles		Yes	0	0	Yes	Yes	Yes	Yes	Yes	Bipolar effective disorder	10	14	3							Yes	0	0	0					0	0	No	0	No	Yes	3		No
2018-02-21	tertiary	Others	currently	yes	Unemployed	live for free	corrugate		Burnt bricks		cement		Yes	0	0	Yes	Yes	Yes	Yes	Yes		4	15			13	3	15	15		Yes	Yes	0	0					0	0	No	0	No	Yes	3		No
2018-02-21	Primary	Christian	separated/divorced	yes	Unemployed	rent	corrugate		Burnt bricks		cement		0	0	0	0	0	0	0	0	Schizophrenia	6	5	12	3						Yes	0	0	0					0	0	No	0	No	0	1	1	No
2018-02-21	Secondary	Christian	currently	yes	Professional	rent	corrugate		Burnt bricks		cement		Yes	0	0	Yes	Yes	0	0	Yes	Schizophrenia	2	1	3		5					Yes	Yes	0	0					0	0	No	0	No	Yes	5,7		No
2018-02-21	Secondary	Christian	currently	yes	Unemployed	live for free	corrugate		Burnt bricks		tiles		Yes	0	0	Yes	Yes	Yes	Yes	Yes	major depressive disorder	9	4	3		13					Yes	0	0	0					0	0	No	0	No	Yes	4		No
2018-02-21	Secondary	Christian	currently	yes	Informal	own	corrugate		Burnt bricks		cement		Yes	0	0	Yes	Yes	Yes	Yes	Yes	Schizophrenia	9	3	1		5	13				Yes	Yes	0	0					0	0	No	0	No	0			No
2018-02-22	Primary	Moslem	separated/divorced	yes	Informal	live for free	corrugate		Burnt bricks		cement		0	Yes	0	Yes	Yes	0	Yes	Yes	Bipolar effective disorder		1	2	3						Yes	0	0	0					0	0	No	0	No	Yes	2		No
2018-02-21	tertiary	Christian	single	yes	Unemployed	own	corrugate		Burnt bricks		cement		0	0	0	0	Yes	0	Yes	Yes	Schizophrenia	5	3	6							Yes		0	0					0	0	No	0	No	Yes	4		No
2018-02-22	Secondary	Christian	single	yes	Farmer/fish	own	corrugate		Burnt bricks		cement		Yes	Yes	0	Yes	Yes	0	Yes	Yes	Schizophrenia	9	6	3	4	2					Yes	0	0	0					0	0	No	0	No	0			No
2018-02-22	Secondary	Christian	single	yes	Farmer/fish	own	corrugate		Burnt bricks		cement		Yes	0	0	0	Yes	Yes	Yes	Yes	Schizophrenia	6	3	9		5	15	2			Yes	0	0	0					0	0	No	0	No	Yes	5		No
2018-03-22	Primary	Christian	single	yes	Unemployed	rent	corrugate		Burnt bricks		cement		Yes	0	Yes	Yes	Yes	0	Yes	Yes	Bipolar effective disorder	2	1	3							Yes	0	0	0					0	0	No	0	No	Yes	3		No
2018-02-22	Secondary	Moslem	single	yes	Informal	own	corrugate		Burnt bricks		cement		Yes	0	Yes	Yes	Yes	0	Yes	Yes	Schizophrenia	2	3			5					Yes	Yes	0	0					0	0	No	0	No	Yes	1		No
2018-02-22	Primary	Moslem	currently	no	Farmer/fish	own	corrugate		Burnt bricks		mud		0	0	0	Yes	0	0	0	0	Bipolar effective disorder	13	1	3		2					Yes	Yes	0	0					0	0	No	0	No	Yes	3		No
2018-02-22	Secondary	Christian	single	yes	Professional	own	tiles		Burnt bricks		cement		Yes	Yes	Yes	Yes	Yes	Yes	Yes	Yes	Bipolar effective disorder	2	1	3							Yes	0	0	0					0	0	No	0	No	Yes	9		No
2018-02-22	Primary	Moslem	single	yes	Informal	live for free	corrugate		Burnt bricks		cement		Yes	Yes	Yes	Yes	Yes	0	0	Yes	Bipolar effective disorder	2	1	3							Yes	0	0	0					0	0	No	0	No	Yes	3		No
2018-02-22	tertiary	Christian	currently	yes	Farmer/fish	own	corrugate		unburnt bricks		other specify		Yes	0	0	0	Yes	0	Yes	Yes	Bipolar effective disorder	5	3			6	2				Yes	0	0	0					0	0	No	0	No	Yes	3		No
2018-02-23	tertiary	Christian	currently	no	Professional	rent	corrugate		Burnt bricks		cement		Yes	0	0	Yes	Yes	0	0	Yes	Schizophrenia	5	3								Yes	Yes	0	0					0	0	No	0	No	0			No
2018-02-23	Secondary	Christian	single	yes	Unemployed	rent	corrugate		Burnt bricks		cement		Yes	0	0	0	Yes	0	0	Yes	Schizophrenia	5	3								Yes	Yes	0	0					0	0	No	0	No	0			No
2018-02-23	Secondary	Christian	single	yes	Unemployed	rent	corrugate		Burnt bricks		tiles		Yes	0	0	0	Yes	Yes	0	Yes	major depressive disorder	1	13	3							Yes	Yes	0	0					0	0	No	0	No	Yes	7		No
2018-02-23	Secondary	Christian	single	yes	Unemployed	own	corrugate		Burnt bricks		tiles		Yes	Yes	0	Yes	Yes	Yes	Yes	Yes	Bipolar effective disorder	15				9	12				No		0	0					0	0	No	0	No	0			No
2018-02-23	tertiary	Christian	single	yes	Professional	live for free	corrugate		Burnt bricks		cement		0	0	0	Yes	Yes	0	Yes	Yes	Bipolar effective disorder	2	1	3							Yes	Yes	0	0					0	0	No	0	No	0			No
2018-02-26	Secondary	Christian	separated/divorced	yes	Informal	live for free	corrugate		Burnt bricks		cement		Yes	0	Yes	Yes	Yes	Yes	Yes	Yes	Schizophrenia	5	1	3							Yes	Yes	0	Yes					0	0	No	0	No	Yes	7		No
2018-02-26	Secondary	Christian	currently	yes	Informal	own	corrugate		Burnt bricks		cement		Yes	0	0	Yes	Yes	0	Yes	Yes	major depressive disorder	5	12	3		2	13				Yes	0	0	0					0	0	No	0	No	0			No
2018-02-26	Secondary	Christian	single	yes	Informal	own	corrugate		Burnt bricks		cement		Yes	0	Yes	Yes	Yes	Yes	Yes	Yes	Bipolar effective disorder	9	3	12							Yes	0	0	0					0	0	No	0	No	Yes	4		No
2018-03-26	Secondary	Christian	separated/divorced	yes	Professional	own	corrugate		Burnt bricks		cement		0	0	Yes	Yes	Yes	0	0	0	Schizophrenia	6	2	1	3	14	11				Yes	0	0	0					0	0	No	0	No	0			No
2018-02-26	tertiary	Moslem	currently	yes	Professional	live for free	corrugate		Burnt bricks		cement		Yes	0	Yes	Yes	Yes	0	Yes	Yes	Bipolar effective disorder	5	11								Yes	Yes	0	0					0	0	No	0	No	Yes	3,5		No
2018-02-26	tertiary	Christian	separated/divorced	yes	Professional	own	corrugate		Burnt bricks		tiles		Yes	0	0	Yes	Yes	Yes	Yes	Yes	Bipolar effective disorder	5	3			1	11	2	10	13	Yes	Yes	Yes	Yes	Yes	Yes	Yes	0	0	0	No	0	No	Yes	4		No
2018-02-26	Primary	Christian	currently	yes	Farmer/fish	own	corrugate		Burnt bricks		cement		Yes	0	0	Yes	Yes	0	Yes	Yes	Bipolar effective disorder	1	2	3	12						Yes	0	0	0					0	0	No	0	No	Yes	6		No
2018-02-27	Secondary	Christian	separated/divorced	yes	Professional	live for free	corrugate		Burnt bricks		cement		Yes	0	0	Yes	Yes	0	0	Yes	Bipolar effective disorder	2	1	3							Yes	Yes	0	0					0	0	No	0	No	0			No
2018-02-27	Primary	Christian	currently	yes	Unemployed	rent	corrugate		unburnt bricks		cement		Yes	0	0	0	0	0	0	0	Bipolar effective disorder	1	3	2							Yes	0	0	0					0	0	No	0	No	0			No
2018-02-27	Primary	Christian	separated/divorced	yes	Unemployed	own	corrugate		unburnt bricks		cement		Yes	0	0	0	Yes	Yes	Yes	Yes	Bipolar effective disorder	2	1	3		13					Yes	0	0	0					0	0	No	0	No	Yes	3		No
2018-02-27	Primary	Moslem	separated/divorced	yes	Unemployed	own	corrugate		Burnt bricks		cement		Yes	0	Yes	0	Yes	Yes	0	Yes	Bipolar effective disorder	1	2	12	3						Yes	0	0	0					0	0	No	0	No	Yes	7		No
2018-02-27	tertiary	Christian	currently	no	Unemployed	rent	corrugate		Burnt bricks		cement		0	0	0	Yes	Yes	0	0	Yes	Schizophrenia	2	6	3							Yes	0	0	Yes	0	0	0	0	0	0	No	0	No	Yes	1		No
2018-02-27	Primary	Christian	single	yes	Informal	own	corrugate		Burnt bricks		mud		0	0	Yes	Yes	Yes	0	0	Yes	Bipolar effective disorder	13	3	1		9					Yes	0	0	Yes	0	0	0	0	0	0	No	0	No	0			No
2018-02-27	Secondary	Christian	currently	yes	Unemployed	rent	corrugate		Burnt bricks		cement		Yes	0	0	Yes	Yes	Yes	Yes	Yes	Bipolar effective disorder	2	1	3							Yes	0	0	0					0	0	No	0	No	0			No
2018-02-27	Secondary	Christian	single	yes	Unemployed	rent	corrugate		Burnt bricks		cement		Yes	0	0	Yes	Yes	0	0	0	Schizophrenia	5	3			13					Yes	0	0	0					0	0	No	0	No	Yes	7		No
2018-02-28	Primary	Christian	currently	yes	Unemployed	own	corrugate		Burnt bricks		cement		Yes	0	0	Yes	Yes	Yes	Yes	Yes	Bipolar effective disorder	1				13	3				Yes	0	0	0					0	0	No	0	No	0			No
2018-02-28	tertiary	Christian	single	yes	Professional	rent	corrugate		Burnt bricks		cement		Yes	0	0	Yes	Yes	0	0	Yes	Schizophrenia	9	3			5					Yes	0	0	0					0	0	No	0	No	Yes	5,6		No
2018-02-28	Primary	Christian	separated/divorced	yes	Unemployed	live for free	corrugate		Burnt bricks		cement		Yes	0	0	0	Yes	0	Yes	Yes	Bipolar effective disorder	2	1	3							Yes	0	0	Yes	0	0	0	0	0	0	No	0	No	0			No
2018-02-28	tertiary	Christian	single	yes	Professional	live for free	corrugate		Burnt bricks		tiles		Yes	Yes	0	Yes	Yes	Yes	Yes	Yes	Schizophrenia	9	6	3		5					Yes	0	0	0					0	0	No	0	No	0			No
2018-02-28	Primary	Christian	single	yes	Farmer/fish	own	corrugate		Burnt bricks		cement		0	0	Yes	Yes	Yes	0	Yes	Yes	Schizophrenia	5	3								Yes	Yes	Yes	0					0	0	No	0	No	Yes	2,3		No
2018-02-28	Secondary	Christian	single	yes	Unemployed	rent	corrugate		Burnt bricks		cement		Yes	0	0	0	Yes	0	Yes	Yes	major depressive disorder	4	9	3							Yes	Yes	0	0					0	0	No	0	No	Yes	5	7	No
2018-02-28	tertiary	Others	separated/divorced	yes	Informal	live for free	corrugate		Burnt bricks		cement		0	0	0	Yes	Yes	0	Yes	Yes	Bipolar effective disorder	1	3	14		2					Yes	Yes	0	0					0	0	No	0	No	0			No
2018-02-28	Primary	Christian	single	yes	Unemployed	own	corrugate		Burnt bricks		cement		Yes	Yes	0	Yes	Yes	0	Yes	Yes	Bipolar effective disorder	6	3	5	1						Yes	0	0	0					0	0	No	0	No	0			No
2018-02-28	tertiary	Christian	single	yes	Unemployed	own	corrugate		Burnt bricks		cement		Yes	0	0	Yes	Yes	Yes	Yes	Yes	major depressive disorder	4	3								Yes	Yes	0	0					0	0	No	0	No	0			No
2018-02-28	tertiary	Moslem	separated/divorced	yes	Professional	own	corrugate		Burnt bricks		cement		Yes	0	0	0	Yes	Yes	Yes	Yes	Schizophrenia	15	1	3		5	4	3			Yes	0	0	0					0	0	No	0	No	Yes	3		No
2018-02-28	Primary	Christian	single	yes	Unemployed	own	corrugate		Burnt bricks		cement		Yes	Yes	Yes	Yes	Yes	Yes	Yes	Yes	Bipolar effective disorder	2	3	1							Yes	Yes	0	0					0	0	No	0	No	0			No
2018-02-28	Primary	Christian	separated/divorced	yes	Farmer/fish	live for free	corrugate		mud and wattle		mud		0	0	Yes	0	Yes	0	Yes	Yes	Bipolar effective disorder	5	1	3							Yes	0	0	0					0	0	No	0	No	0			No
2018-03-01	Primary	Christian	currently	yes	Unemployed	own	corrugate		Burnt bricks		cement		Yes	0	Yes	Yes	Yes	0	Yes	Yes	Schizophrenia	5	3	6							Yes	0	0	0					0	0	No	0	No	Yes	5		No
2018-03-01	Secondary	Christian	single	yes	Unemployed	live for free	tiles		Burnt bricks		tiles		Yes	0	0	Yes	Yes	Yes	Yes	Yes	Bipolar effective disorder	3	4	1	3						Yes	0	0	0					0	0	No	0	No	Yes	7		No
2018-03-01	Secondary	Christian	single	yes	Professional	live for free	corrugate		Burnt bricks		cement		Yes	Yes	Yes	Yes	Yes	Yes	Yes	Yes	Schizophrenia	6	1	13	3	2					Yes	0	0	0					0	0	No	0	No	Yes	7		No
2018-03-01	Secondary	Christian	single	yes	Unemployed	own	corrugate		Burnt bricks		cement		Yes	0	Yes	Yes	Yes	Yes	Yes	Yes	Schizophrenia	6	5	3		13	2				Yes	0	0	0					0	0	No	0	No	Yes	2		No
2018-03-01	Secondary	Christian	currently	yes	Unemployed	own	corrugate		Burnt bricks		cement		0	0	0	0	Yes	0	0	Yes	Schizophrenia	2	3			5					Yes	Yes	0						0	0	No	0	No	0			No
2018-03-01	Secondary	Christian	single	yes	Unemployed	own	corrugate		Burnt bricks		mud		Yes	0	Yes		Yes	0	Yes	Yes	Bipolar effective disorder	2	1	3							Yes	0	0	0					0	0	No	0	No	0			No
2018-03-07	Primary	Moslem	currently	yes	Farmer/fish	own	corrugate		Burnt bricks		cement		0	0	0	Yes	Yes	0	Yes	Yes	Bipolar effective disorder	2	1	3		13					Yes	Yes	0	0					0	0	No	0	No	Yes	1	1	No
2018-03-01	Secondary	Moslem	single	yes	Informal	live for free	corrugate		Burnt bricks		tiles		Yes	Yes	0	Yes	Yes	Yes	Yes	Yes	Bipolar effective disorder	3	4	2	1						Yes	0	0	0					0	0	No	0	No	Yes	3		No
2018-03-07	Primary	Moslem	single	yes	Unemployed	own	thatch		mud and wattle		mud		0	0	Yes	0	0	0	0	0	Schizophrenia	13	3			6	2				Yes	0	0	0					0	0	No	0	No	Yes	9		No
2018-03-07	tertiary	Moslem	single	yes	Unemployed	own	corrugate		Burnt bricks		cement		Yes	0	0	Yes	Yes	0	0	Yes	major depressive disorder	7	4								Yes	Yes	0	0					0	0	No	0	No	0			No
2018-03-07	Secondary	Christian	single	no	Unemployed	rent	corrugate		Burnt bricks		cement		0	0	0	Yes	Yes	0	0	Yes	Bipolar effective disorder	1	5								Yes	0	0	0					0	0	No	0	No	Yes	4	4	No
2018-03-07	Secondary	Christian	single	no	Informal	rent	corrugate		Burnt bricks		cement		Yes	0	Yes	Yes	Yes	0	0	Yes	Bipolar effective disorder	6	5	1							Yes	Yes	0	0					0	0	No	0	No	Yes	7	4,7	No
2018-03-07	Secondary	Christian	currently	yes	Unemployed	rent	corrugate		Burnt bricks		cement		Yes	0	0	Yes	Yes	Yes	Yes	Yes	Schizophrenia	6	2	1	3	13					Yes	0	0	0					0	0	No	0	No	Yes	2		No
2018-03-09	tertiary	Christian	single	yes	Unemployed	live for free	corrugate		Burnt bricks		cement		Yes	Yes	0	Yes	Yes	0	Yes	Yes	Schizophrenia	6	5	3							Yes	0	0	0					0	0	No	0	No	Yes	1	4	No
2018-03-07	Secondary	Christian	separated/divorced	yes	Unemployed	own	corrugate		Burnt bricks		cement		0	0	Yes	Yes	Yes	0	Yes	Yes	Bipolar effective disorder	6	2	3							Yes	Yes	0	0					0	0	No	0	No	Yes	7	7	No
2018-03-09	Primary	Christian	widowed	yes	Unemployed	own	tiles		Burnt bricks		cement		Yes	0	0	Yes	Yes	Yes	Yes	Yes	Bipolar effective disorder	13	1	3		2					Yes	0	0	0					0	0	No	0	No	0			No
2018-03-12	Secondary	Moslem	single	yes	Unemployed	own	corrugate		Burnt bricks		cement		Yes	0	0	Yes	Yes	0	Yes	Yes	Bipolar effective disorder	5	7	3							Yes	Yes	0	0					0	0	No	0	No	Yes	3		Yes
2018-03-12	tertiary	Christian	single	yes	Farmer/fish	own	corrugate		Burnt bricks		cement		Yes	0	0	Yes	Yes	Yes	Yes	Yes	Bipolar effective disorder	9	1	12	3	11					Yes	Yes	0	0					0	0	No	0	No	0			No
2018-03-09	tertiary	Christian	single	yes	Unemployed	live for free	corrugate		Burnt bricks		cement		Yes	0	Yes	Yes	0	Yes	Yes	Yes	Schizophrenia	13	5	3	15						Yes	0	0	0					0	0	No	0	No	0			No
2018-03-09	tertiary	Christian	single	no	Unemployed	rent	corrugate		Burnt bricks		cement		Yes	0	0	Yes	Yes	0	Yes	Yes	Bipolar effective disorder	13	3								Yes	0	0	0					0	0	No	0	No	0			No
2018-03-09	Secondary	Christian	single	yes	Unemployed	own	corrugate		Burnt bricks		cement		Yes	0	Yes	Yes	Yes	0	Yes	Yes	Bipolar effective disorder	10	1	4	3						Yes	0	0	0					0	0	No	0	No	Yes	3		No
2018-03-09	Primary	Christian	single	yes	Informal	own	corrugate		Burnt bricks		mud		Yes	0	Yes	0	Yes	0	Yes	Yes	Schizophrenia	14	3			5					Yes	Yes	0	0					0	0	No	0	No	Yes		3	Yes
2018-03-13	Secondary	Christian	currently	yes	Unemployed	own	corrugate		Burnt bricks		cement		Yes	0	0	Yes	Yes	0	0	Yes	Bipolar effective disorder	13	1	3							Yes	0	0	0					0	0	No	0	No	Yes	3	3	No
2018-03-12	Primary	Christian	single	yes	Unemployed	rent	corrugate		Burnt bricks		cement		Yes	0	0	0	Yes	Yes	0	Yes	Bipolar effective disorder	7				1	2	3			Yes	0	0	0					0	0	No	0	No	0			No
2018-03-13	Secondary	Christian	widowed	yes	Farmer/fish	own	corrugate		unburnt bricks		cement		0	0	Yes	Yes	Yes	0	Yes	Yes	major depressive disorder	4	5	3		15					Yes	Yes	0	0					0	0	No	0	No	Yes	2		No
2018-03-13	Primary	Christian	single	yes	Farmer/fish	own	corrugate		Burnt bricks		cement		Yes	0	0	Yes	Yes	0	Yes	Yes	Bipolar effective disorder	2	7	3		13	1				Yes	0	0	0					0	0	No	0	No	0			No
2018-03-13	Secondary	Christian	currently	yes	Unemployed	own	corrugate		Burnt bricks		tiles		Yes	0	0	Yes	Yes	Yes	Yes	Yes	Schizophrenia	6	2	3							Yes	0	0	0					0	0	No	0	No	Yes	3		No
2018-03-13	tertiary	Christian	single	yes	Informal	live for free	corrugate		Burnt bricks		cement		Yes	0	0	Yes	Yes	Yes	Yes	Yes	Bipolar effective disorder	5	1	3							Yes	0	0	0					0	0	No	0	No	Yes	5	5	No
2018-03-13	Primary	Christian	currently	yes	Unemployed	own	corrugate		Burnt bricks		cement		Yes	0	0	Yes	Yes	0	Yes	Yes	Bipolar effective disorder	2	1	3							Yes	0	0	0					0	0	No	0	No	0			No
2018-03-13	Secondary	Christian	separated/divorced	yes	Unemployed	live for free	corrugate		Burnt bricks		cement		Yes	0	0	Yes	Yes	0	Yes	Yes	Bipolar effective disorder	13	3	1		4					Yes	0	0	0					0	0	No	0	No	Yes	5		No
2018-03-13	Primary	Christian	currently	yes	Informal	rent	corrugate		Burnt bricks		mud		0	0	Yes	Yes	Yes	0	Yes	Yes	Schizophrenia	5	3								Yes	Yes	0	0					0	0	No	0	No	Yes	2		No
2018-03-13	Secondary	Christian	separated/divorced	yes	Unemployed	live for free	corrugate		Burnt bricks		cement		Yes	Yes	Yes	Yes	Yes	Yes	Yes	Yes	Bipolar effective disorder	2	1	3							Yes	0	0	Yes	0	0	0	0	0	0	No	0	No	Yes	4	4	No
2018-03-14	Secondary	Christian	single	no	Professional	own	corrugate		Burnt bricks		cement		0	0	0	0	Yes	0	Yes	Yes	Schizophrenia	6	3	12		13	2				Yes	0	0	0					0	0	No	0	No	0			No
2018-03-14	Primary	Christian	separated/divorced	yes	Unemployed	own	corrugate		Burnt bricks		cement		Yes	0	0	Yes	Yes	0	Yes	Yes	Schizophrenia	2	12	3			9				Yes	0	0	0					0	0	No	0	No	Yes	3		No
2018-03-14	tertiary	Christian	single	yes	Informal	rent	corrugate		Burnt bricks		cement		Yes	0	0	Yes	Yes	Yes	0	Yes	Schizophrenia	5	12	3		13					Yes	0	0	Yes	0	0	0	0	0	0	No	0	No	Yes	5	5	No
2018-03-14	Primary	Christian	widowed	yes	Unemployed	live for free	corrugate		Burnt bricks		cement		Yes	0	0	0	0	0	Yes	Yes	Schizophrenia	2	3								Yes	0	0	0					0	0	No	0	No	Yes	6		No
2018-03-14	Secondary	Moslem	single	yes	Farmer/fish	rent	corrugate		Burnt bricks		cement		Yes	0	0	Yes	Yes	0	Yes	Yes	Bipolar effective disorder	1	3	2							Yes	Yes	0	0					0	0	No	0	No	0			No
2018-03-14	Primary	Moslem	single	yes	Unemployed	rent	corrugate		Burnt bricks		cement		0	0	0	Yes	Yes	0	0	Yes	Bipolar effective disorder	6	5	1	3						Yes	0	0	0					0	0	No	0	No	Yes	3		No
2018-03-14	Secondary	Christian	single		Unemployed	own	corrugate		Burnt bricks		cement		Yes	0	Yes	0	Yes	0	Yes	Yes	Schizophrenia	6	5	3							Yes	0	0	0					0	0	No	0	No	Yes	2		Yes	No
2018-03-14	Primary	Christian	separated/divorced	yes	Unemployed	live for free	corrugate		Burnt bricks		mud		0	0	0	Yes	Yes	0	Yes	Yes	Schizophrenia	5	3	6							Yes	0	0	0					0	0	No	0	No	Yes	4		No
2018-03-14	Secondary		currently	yes	Unemployed	live for free	corrugate		Burnt bricks		tiles		Yes	Yes	Yes	Yes	Yes	Yes	Yes	Yes	Schizophrenia	9	3			5	6				Yes	0	0	0					0	0	No	0	No	Yes	3	3	No
2018-03-14	Secondary	Christian	single	yes	Unemployed	rent	corrugate		Burnt bricks		cement		Yes	0	0	0	Yes	0	Yes	Yes	Schizophrenia	5	3	6							Yes	0	0	0					0	0	No	0	No	0			No
2018-03-15	Secondary	Christian	single	yes	Unemployed	live for free	corrugate		Burnt bricks		cement		Yes	Yes	Yes	Yes	Yes	Yes	Yes	Yes	Schizophrenia	5	3			2					Yes	0	0	0					0	0	No	0	No	0			No
2018-03-14	Primary	Moslem	single	yes	Informal	rent	corrugate		Burnt bricks		mud		0	0	Yes	0	Yes	0	0	0	Bipolar effective disorder	2	3								Yes	0	0	0						0	No	0	No	Yes	4		No
2018-03-15	Secondary	Moslem	single	yes	Unemployed	live for free	corrugate		Burnt bricks		cement		Yes	0	0	Yes	Yes	0	Yes	Yes	Schizophrenia	2	3	6							Yes	0	0	0					0	0	No	0	No	Yes	5		No
2018-03-15	Primary	Christian	currently	yes	Unemployed	own	corrugate		Burnt bricks		cement		0	0	0	Yes	Yes	0	Yes	0	Bipolar effective disorder	9	3	1	6						Yes	0	0	0					0	0	No	0	No	0			No
2018-03-15	Primary	Christian	separated/divorced	yes	Unemployed	own	corrugate		Burnt bricks		cement		Yes	0	0	Yes	0	0	Yes	Yes	Schizophrenia	2	3								Yes	Yes	0	0					0	0	No	0	No	0			No
2018-03-15	Primary	Christian	currently	yes	Farmer/fish	live for free	corrugate		Burnt bricks		cement		0	0	Yes	Yes	Yes	0	Yes	Yes	Schizophrenia	2	3								Yes	0	0	0					0	0	No	0	No	Yes	3		No
2018-03-15	Secondary	Christian	single	yes	Farmer/fish	live for free	corrugate		Burnt bricks		cement		0	0	Yes	Yes	Yes	0	Yes	Yes	Schizophrenia	5	3								Yes	0	0	0					0	0	No	0	No	Yes	6	6	No
2018-03-15	Secondary	Christian	currently	yes	Farmer/fish	rent	corrugate		Burnt bricks		cement		Yes	0	0	Yes	Yes	Yes	Yes	0	Schizophrenia	6	5	4	3	13	2				Yes	0	0	0					0	0	No	0	No	Yes	3		No
2018-03-15	Secondary	Christian	single	yes		live for free	corrugate		Burnt bricks		cement		Yes	Yes	Yes	Yes	Yes	Yes	Yes	Yes	Schizophrenia	5	3	6		13	2						0	0					0	0	No	0	No	Yes	4		No
2018-03-16	tertiary	Christian	widowed	yes	Informal	live for free	corrugate		Burnt bricks		cement		Yes	Yes	Yes	Yes	Yes	Yes	Yes	Yes	Bipolar effective disorder	2	7	3							Yes	0	0	0					0	0	No	0	No	Yes	6	6	No
2018-03-16	Primary	Christian	separated/divorced	yes	Unemployed	live for free	corrugate		Burnt bricks		cement		Yes	0	Yes	Yes	Yes	Yes	Yes	Yes	Schizophrenia	2	3								Yes	0	0	0					0	0	No	0	No	0			Yes	No	No
2018-03-16	tertiary	Christian	single	no	Professional	rent	corrugate		Burnt bricks		cement		0	0	0	Yes	Yes	0	0	Yes	Bipolar effective disorder	5	12	3		2					Yes	0	0	0					0	0	No	0	No	Yes	4		No
2018-03-16	Primary	Christian	separated/divorced	yes	Unemployed	live for free	tiles		Burnt bricks		tiles		Yes	0	0	Yes	Yes	Yes	Yes	Yes	major depressive disorder	13	12	3							Yes	0	0	0					0	0	No	0	No	0			No
2018-03-19	Primary	Christian	single	yes	Unemployed	own	corrugate		Burnt bricks		mud		Yes	0	0	Yes	Yes	0	Yes	Yes	major depressive disorder	4	1	9	3	2					Yes	0	0	0					0	0	No	0	No	0			No
2018-03-19	Secondary	Christian	separated/divorced	yes	Informal	live for free	corrugate		Burnt bricks		cement		Yes	0	0	Yes	Yes	Yes	Yes	Yes	Bipolar effective disorder	5	1			13					Yes	0	0	0					0	0	No	0	No	Yes	4	4	No
2018-03-19	tertiary	Christian	single	yes	Unemployed	rent	corrugate		Burnt bricks		tiles		Yes	0	0	Yes	Yes	Yes	Yes	Yes	Bipolar effective disorder	2	1	3		13					Yes	0	0	0					0	0	No	0	No	0			No
2018-03-19	tertiary	Christian	currently	yes	Professional	rent	corrugate		Burnt bricks		cement		Yes	0	0	0	Yes	0	0	Yes	Bipolar effective disorder	2	3	4							Yes	0	0	0					0	0	No	0	No	Yes	7		No
2018-03-19	tertiary	Christian	single	yes	Informal	live for free	corrugate		Burnt bricks		cement		Yes	Yes	0	Yes	Yes	Yes	Yes	Yes	Bipolar effective disorder	2	1	3							Yes	0	0	0					0	0	No	0	No	Yes	5		No
2018-03-19	No formal education	Christian	single	yes	Unemployed	own	corrugate		Burnt bricks		mud		Yes	0	0	0	Yes	0	Yes	Yes	Bipolar effective disorder	12	1	2	3						Yes	Yes	0	0					0	0	No	0	No	0			No
2018-03-19	Secondary	Christian	single	no	Unemployed	own	corrugate		Burnt bricks		cement		Yes	0	0	0	Yes	0	0	0	Schizophrenia	6	1	3		4					Yes	0	0	0					0	0	No	0	No	Yes	4	3	No
2018-03-19	Secondary	Christian	single	yes	Unemployed	rent	corrugate		Burnt bricks		cement		0	0	0	Yes	Yes	0	Yes	Yes	Bipolar effective disorder	5	1	3		2					Yes	0	0	0					0	0	No	0	No	0			No
2018-03-20	Secondary	Christian	currently	yes	Informal	own	corrugate		Burnt bricks		cement		Yes	0	Yes	Yes	Yes	Yes	Yes	Yes	Schizophrenia	5	3			6	9				Yes	0	0	0					0	0	No	0	No	Yes	4		No
2018-03-20	Primary	Christian	currently	no	Informal	own	corrugate		Burnt bricks		cement		Yes	0	0	Yes	Yes	0	Yes	Yes	Bipolar effective disorder	7	2	3		1					Yes	0	0	0					0	0	No	0	No	Yes	4	5	No
2018-03-20	Secondary	Others	single	yes	Farmer/fish	rent	corrugate		Burnt bricks		cement		Yes	0	0	Yes	Yes	0	Yes	Yes	Schizophrenia	5	1	3							Yes	Yes	0	0					0	0	No	0	No	Yes	1		No
2018-03-20	Secondary	Moslem	single	yes	Unemployed	own	corrugate		Burnt bricks		cement		Yes	0	Yes	Yes	Yes	0	Yes	Yes	Bipolar effective disorder	2	1	3							Yes	0	0	0					0	0	No	0	No	Yes	4	4	No
2018-03-20	Primary	Moslem	single	no	Unemployed	rent	corrugate		Burnt bricks		mud		0	0	0	0	Yes	0	0	0	Schizophrenia	6	2	3		13					Yes	Yes	0	0					0	0	No	0	No	0			No
2018-03-20	No formal education	Christian	separated/divorced	yes	Farmer/fish	own	corrugate		Burnt bricks		cement		Yes	0	Yes	Yes	0	0	Yes	Yes	Schizophrenia	5	4	3		2	12				Yes	Yes	0	0					0	0	No	0	No	0			No
2018-03-20	Secondary	Christian	single	no	Unemployed	own	corrugate		Burnt bricks		mud		0	0	0	Yes	0	0	0	Yes	Schizophrenia	1	9	3		5	6				Yes	0	0	0					0	0	No	0	No	Yes	7		No
2018-03-20	tertiary	Christian	currently	yes	Professional	own	corrugate		Burnt bricks		cement		Yes	0	0	Yes	Yes	Yes	Yes	Yes	Schizophrenia	6	9	4							Yes	0	0	0					0	0	No	0	No	0			No
2018-03-21	Primary	Christian	single	no	Unemployed	own	corrugate		mud and wattle		mud		0	0	0	0	Yes	0	0	Yes	Bipolar effective disorder	12	1	2	3						Yes	Yes	0	0					0	0	No	0	No	Yes	4		No
2018-03-21	Primary	Christian	currently	yes	Unemployed	own	corrugate		Burnt bricks		mud		0	0	Yes	0	Yes	0	0	0	Schizophrenia	5	6	3							Yes	0	Yes	Yes	Yes	Yes	0	0	0	0	No	0	No	0			No
2018-03-21	tertiary	Christian	single	yes	Professional	live for free	corrugate		Burnt bricks		cement		Yes	Yes	Yes	Yes	Yes	Yes	Yes	Yes	major depressive disorder	5	4	3							Yes	Yes	0	Yes	0	0	0	0	0	0	No	0	No	Yes	2		No
2018-03-22	Secondary	Christian	currently	no	Unemployed	live for free	corrugate		Burnt bricks		cement		0	0	0	Yes	Yes	0	0	Yes	Bipolar effective disorder	1	13	3							Yes	0	0	0					0	0	No	0	No	Yes	4		No
2018-03-23	tertiary	Christian	single	yes	Informal	own	other(specify)		Burnt bricks		cement		Yes	Yes		Yes	Yes	Yes	Yes	Yes	Bipolar effective disorder	5	1	3							Yes	0	0	0					0	0	No	0	No	0			No
2018-03-23	Primary	Christian	single	yes	Informal	live for free	corrugate		Burnt bricks		cement		Yes	0	Yes	Yes	Yes	0	Yes	Yes	Schizophrenia	6	2	3							Yes	0	0	0					0	0	No	0	No	Yes	6	6	No
2018-04-22	Primary	Christian	single	yes	Unemployed	live for free	corrugate		Burnt bricks		tiles		Yes	Yes	0	0	Yes	0	Yes	Yes	Schizophrenia	5	11	3							Yes	0	0	0					0	0	No	0	No	Yes	5		No
2018-03-22	Primary	Moslem	single	yes	Informal	own	corrugate		Burnt bricks		cement		Yes	0	0	Yes	Yes	0	Yes	Yes	Schizophrenia	2	3								Yes	0	0	0					0	0	No	0	No	Yes	3		No
2018-03-22	Secondary	Christian	single	yes	Unemployed	live for free	corrugate		Burnt bricks		cement		Yes	0	0	Yes	Yes	0	0	Yes	Bipolar effective disorder	1	2	3							Yes	0	0	0					0	0	No	0	No	Yes	2	2	No
2018-03-22	Primary	Christian	separated/divorced	yes	Unemployed	live for free	corrugate		Burnt bricks		mud		Yes	Yes	0	0	Yes	0	0	0	Schizophrenia	13	3								Yes	Yes	0	0					0	0	No	0	No	0			No
2018-03-22	Primary	Christian	single	yes	Informal	rent	corrugate		Burnt bricks		cement		Yes	0	0	0	0	0	0	0	Schizophrenia	2	3			6					Yes	0	0	0					0	0	No	0	No	0			No
2018-03-26	Secondary	Christian	single	yes	Informal	live for free	corrugate		Burnt bricks		cement		Yes	0	Yes	Yes	Yes	0	Yes	Yes	Bipolar effective disorder	2	1	3		6	13	5			Yes	0	0	0					0	0	No	0	No	Yes	3	5	No
2018-03-26	Secondary	Christian	currently	yes	Unemployed	own	tiles		Burnt bricks		cement		Yes	0	0	Yes	0	0	Yes	Yes	Bipolar effective disorder	2	6	3							Yes	Yes	0	0					0	0	No	0	No	Yes	4		No
2018-03-23	Secondary	Christian	single	yes	Farmer/fish	rent	corrugate		mud and wattle		cement		Yes	0	Yes	Yes	Yes	0	0	Yes	Bipolar effective disorder	2	1	3							Yes	0	0	0					0	0	No	0	No	Yes	5	5	No
2018-03-12	Secondary	Christian	separated/divorced	yes	Unemployed	own	corrugate		Burnt bricks		cement		Yes	0	Yes	Yes	Yes	0	Yes	Yes	Bipolar effective disorder	2	1	3		6					Yes	0	0	0					0	0	No	0	No	0			No
2018-03-12	tertiary	Christian	single	no	Informal	own	corrugate		unburnt bricks		cement		Yes	0	0	Yes	Yes	0	Yes	Yes	Bipolar effective disorder	2	3	1		6	13	5			Yes	0	0	0					0	0	No	0	No	Yes	4	5	No
2018-03-12	Primary	Christian	single	yes	Farmer/fish	own	corrugate		Burnt bricks		cement		0	0	0	0	Yes	0	Yes	0	Bipolar effective disorder	2	3								Yes	0	0	0					0	0	No	0	No		1	3	No
2018-03-12	Primary	Christian	currently	no	Farmer/fish	own	corrugate		unburnt bricks		cement		Yes	0	0	0	Yes	0	0	0	Bipolar effective disorder	2	1	3							Yes	0	0	0					0	0	No	0	No	Yes	3		No
2018-03-12	Primary	Christian	single	yes	Unemployed	rent	corrugate		Burnt bricks		mud		0	0	0	0	Yes	0	0	Yes	Bipolar effective disorder	2	1	3							Yes	Yes	0	0					0	0	No	0	No	Yes	4	4	No
2018-03-12	Secondary	Moslem	currently	yes		own	corrugate		Burnt bricks		cement		Yes	0	Yes	Yes	0	0	0	Yes	Bipolar effective disorder	2	3	6							Yes	0	0	0					0	0	No	0	No	Yes	4	3	No
2018-03-12	Secondary	Moslem	single	yes	Unemployed	rent	corrugate		Burnt bricks		cement		0	0	0	Yes	Yes	0	Yes	0	major depressive disorder	13	3	6							Yes	0	0	0					0	0	No	0	No	0			No
2018-03-13	Primary	Moslem	single	no	Unemployed	own	corrugate		mud and wattle		mud		0	0	0	0	Yes	0	0	0	Bipolar effective disorder	1	2	3							Yes	0	Yes	0					0	0	No	0	No	Yes	6	5	No
2018-03-15	Primary	Moslem	single	yes	Farmer/fish	own	corrugate		Burnt bricks		cement		Yes	0	Yes	Yes	Yes	0	Yes	Yes	Bipolar effective disorder	2	3	6			14				Yes	0	0	0					0	0	No	0	No	0			No
2018-03-13	Primary	Christian	single	yes	Unemployed	own	corrugate		Burnt bricks		mud		Yes	0	Yes	Yes	Yes	0	Yes	Yes	Bipolar effective disorder	2	3								Yes	0	0	0					0	0	No	0	No	0			No
2018-03-13	Primary	Christian	currently	yes	Unemployed	own	corrugate		unburnt bricks		mud		Yes	0	0	Yes	Yes	0	0	Yes	Schizophrenia	2	3								Yes	Yes	Yes	0					0	0	No	0	No	0			No
2018-03-15	Primary	Moslem	single	yes	Farmer/fish	own	corrugate		Burnt bricks		mud		Yes	0	Yes	Yes	Yes	0	0	Yes	Bipolar effective disorder	2	1	3							Yes	0	0	0					0	0	No	0	No	Yes	6		No
2018-03-16	Primary	Christian	currently	yes	Farmer/fish	rent	corrugate		Burnt bricks		cement		0	0	Yes	Yes	Yes	0	Yes	Yes	Bipolar effective disorder	2	6	4							Yes	0	0	Yes	0	0	0	0	0	0	No	0	No	Yes	2	2	No
2018-03-16	tertiary	Christian	currently	yes	Professional	own	corrugate		Burnt bricks		cement		0	0	Yes	Yes	Yes	0	0	Yes	Bipolar effective disorder	2	1	3							Yes	0	0	0					0	0	No	0	No	Yes	4	4	No
2018-03-16	Secondary	Moslem	single	yes	Unemployed	own	corrugate		Burnt bricks		tiles		Yes	0	Yes	Yes	Yes	Yes	Yes	Yes	Bipolar effective disorder	2	1	3							Yes	0	0	0					0	0	No	0	No	Yes	3		No
2018-03-16	Primary	Moslem	single	yes	Farmer/fish	own	corrugate		Burnt bricks		cement		0	0	0	Yes	Yes	0	Yes	Yes	Schizophrenia	3	2	6							Yes	0	0	0					0	0	No	0	No	Yes	6	9	No
2018-03-19	Primary	Christian	single	yes	Unemployed	own	corrugate		Burnt bricks		mud		0	0	Yes	Yes	Yes	0	0	0	Bipolar effective disorder	2	3	1							Yes	0	0	0					0	0	No	0	No	Yes	4	4	No
2018-03-19	Primary	Christian	widowed	no	Farmer/fish	live for free	corrugate		Burnt bricks		mud		0	0	0	Yes	0	0	0	0	Bipolar effective disorder	15	1	3		2	5	6			Yes	Yes	0	0					0	0	No	0	No	0			No
2018-03-19	Secondary	Christian	currently	yes	Unemployed	own	corrugate		Burnt bricks		mud		0	0	0	Yes	Yes	0	Yes	0	Bipolar effective disorder	5	3								Yes	0	0	0					0	0	No	0	No	0			No
2018-03-19	tertiary	Christian	currently	yes	Farmer/fish	own	corrugate		Burnt bricks		cement		Yes	Yes	Yes	Yes	Yes	0	Yes	Yes	Bipolar effective disorder	13	3	1		6					Yes	0	Yes	Yes	Yes	0	0	0	0	0	No	0	No	Yes	7		No
2018-03-20	Primary	Christian	widowed	yes	Farmer/fish	own	corrugate		Burnt bricks		mud		0	0	0	0	0	0	0	0	Bipolar effective disorder	13	3	1							Yes	0	0	0					0	0	No	0	No	0			No
2018-03-20	Primary	Christian	currently	yes	Unemployed	live for free	corrugate		Burnt bricks		cement		Yes	0	Yes	Yes	Yes	0	Yes	Yes	Bipolar effective disorder	2	3	1		6					Yes	0	0	0					0	0	No	0	No	0			No
2018-03-20	Primary	Christian	widowed	no	Unemployed	rent	corrugate		Burnt bricks		cement		0	0	0	0	Yes	0	Yes	Yes	Bipolar effective disorder	13	1		14						Yes	0	0	0					0	0	No	0	No	Yes	4		No
2018-03-20	Secondary	Christian	single	yes	Farmer/fish	own	corrugate		other specify		cement		Yes	0	Yes	Yes	Yes	0	Yes	Yes	Bipolar effective disorder	2	1	3			13				Yes	0	0	0					0	0	No	0	No	Yes	7		No
2018-03-20	Secondary	Christian	single	yes	Farmer/fish	own	corrugate		Burnt bricks		tiles		Yes	Yes	Yes	Yes	Yes	0	Yes	Yes	Bipolar effective disorder	2	3	6									0	0					0	0	No	0	No	Yes	4	4	No
2018-03-20	Primary	Moslem	separated/divorced	yes	Farmer/fish	own	corrugate		Burnt bricks		mud		0	0	Yes	Yes	Yes	0	Yes	Yes	Schizophrenia	2	3	11	6						Yes	Yes	0	0					0	0	No	0	No	0			No
2018-03-20	Secondary	Christian	single	yes	Farmer/fish	own	corrugate		Burnt bricks		cement		0	0	Yes	Yes	Yes	0	0	Yes	Bipolar effective disorder	2	1	3	6						Yes	0	0	0					0	0	No	0	No	Yes	5	9	No
2018-03-20	Primary	Christian	separated/divorced	yes	Informal	own	corrugate		Burnt bricks		cement		Yes	Yes	0	Yes	Yes	0	Yes	Yes	Bipolar effective disorder	2	4	3							Yes	0	0	0					0	0	No	0	No	Yes	5	5	No
2018-03-20	Primary	Christian	separated/divorced	yes	Informal	rent	corrugate		Burnt bricks		cement		Yes	0	Yes	Yes	0	0	Yes	Yes	Bipolar effective disorder	2	3	1	6						Yes	0	0	0					0	0	No	0	No	Yes	3	4	No
2018-03-20	Primary	Christian	currently	no	Farmer/fish	rent	corrugate		Burnt bricks		cement		0	0	0	Yes	Yes	0	0	Yes	Bipolar effective disorder	2	3								Yes	0	0	Yes	0	0	0	0	0	0	No	0	No	Yes	6		No
2018-03-20	Primary	Christian	single	yes	Farmer/fish	own	corrugate		Burnt bricks		mud		0	0	0	0	0	0	0	0	Schizophrenia	2	3								Yes	0	0	0					0	0	No	0	No	Yes	7	7	No
2018-03-20	Primary	Christian	separated/divorced	yes	Informal	own	corrugate		Burnt bricks		cement		Yes	0	0	Yes	Yes	Yes	Yes	Yes	major depressive disorder	1	6			3	13				Yes	0	0	0					0	0	No	0	No	0			Yes	No
2018-03-21	Primary	Moslem	separated/divorced	yes	Farmer/fish	own	corrugate		Burnt bricks		cement		0	0	0	Yes	0	0	0	Yes	Bipolar effective disorder	13	3	1			5	2			Yes	Yes	0	0					0	0	No	0	No	Yes	3	7	No
2018-03-21	No formal education	Moslem	widowed	yes	Farmer/fish	own	corrugate		Burnt bricks		cement		Yes	0	Yes	0	0	0	Yes	Yes	Bipolar effective disorder	2	3	1							Yes	Yes	0	0					0	0	No	0	No	Yes	4	3	No
2018-03-22	tertiary	Christian	separated/divorced	yes	Unemployed	own	corrugate		Burnt bricks		mud		0	0	0	Yes	Yes	0	0	0	Bipolar effective disorder	2	1	3							Yes	0	Yes	Yes	0	0	0	0	0	0	No	0	No	Yes	7		No
2018-03-23	Primary	Christian	single	yes	Informal	rent	corrugate		Burnt bricks		cement		0	0	0	Yes	Yes	0	0	Yes	Bipolar effective disorder	2	3	12		14					Yes	0	0	0					0	0	No	0	No	0			No
2018-03-22	Primary	Christian	currently	yes	Informal	rent	corrugate		Burnt bricks		cement		0	0	0	Yes	0	0	Yes	Yes	Bipolar effective disorder	5	12	3							Yes	Yes	0	0					0	0	No	0	No	0			Yes
2018-03-22	Secondary	Christian	single	yes	Unemployed	own	corrugate		Burnt bricks		other specify		Yes	0	0	Yes	Yes	0	Yes	Yes	Bipolar effective disorder	2	1	3							Yes	0	0	0					0	0	No	0	No	Yes	1		No
2018-03-23	Primary	Moslem	separated/divorced	yes	Farmer/fish	own	corrugate		Burnt bricks		cement		0	0	Yes	Yes	Yes	0	Yes	Yes	Bipolar effective disorder	2	3								Yes	0	Yes	0					0	0	No	0	No	0			No
2018-03-23	Primary	Christian	currently	yes	Informal	own	corrugate		Burnt bricks		mud		Yes	0	Yes	Yes	Yes	0	0	Yes	Bipolar effective disorder	2	3	1							No		0	Yes	0	0	0	0	0	0	No	0	No	0			No
2018-03-23	Primary	Christian	separated/divorced	yes	Informal	own	corrugate		Burnt bricks		cement		Yes	Yes	0	Yes	Yes	Yes	Yes	Yes	Bipolar effective disorder	2	3	1							Yes	Yes	0	0					0	0	No	0	No	0			No
2018-03-26	Primary	Christian	separated/divorced	yes	Farmer/fish	own	corrugate		Burnt bricks		cement		0	0	0	Yes	0	0	0	Yes	major depressive disorder	2	3	12							Yes	0	0	0					0	0	No	0	No	0			No
2018-03-28	Secondary	Christian	currently	yes	Professional	own	corrugate		Burnt bricks		cement		0	0	Yes	Yes	Yes	0	Yes	Yes	Bipolar effective disorder	3	1	1							Yes	0	0	0					0	0	No	0	No	Yes	4		No
2018-03-27	Secondary	Christian	currently	yes	Farmer/fish	own	corrugate		Burnt bricks		cement		Yes	0	Yes	Yes	Yes	0	Yes	Yes	Bipolar effective disorder	1	3	5							Yes	0	0	0					0	0	No	0	No	0			No
2018-03-27	Primary	Christian	single	yes	Farmer/fish	live for free	corrugate		Burnt bricks		cement		Yes	0	Yes	Yes	Yes	0	0	0	Schizophrenia	3	6	2		1					Yes	0	0	0					0	0	No	0	No	0			No
2018-03-27	Primary	Christian	currently		Informal	rent	corrugate		unburnt bricks		cement		Yes	0	0	Yes	Yes	0	Yes	Yes	Bipolar effective disorder	1	3								Yes	0	0	Yes	0	0	0	0	0	0	No	0	No	0			No
2018-03-27	tertiary	Christian	currently	yes	Professional	own	corrugate		Burnt bricks		cement		0	Yes	0	Yes	Yes	0	Yes	Yes	Bipolar effective disorder	2	1	3							Yes	0	0	Yes	0	0	0	0	0	0	No	0	No	Yes	5		No
2018-03-27	Primary	Christian	currently	yes	Unemployed	rent	corrugate		unburnt bricks		cement		Yes	0	0	Yes	Yes	0	Yes	Yes	Bipolar effective disorder	1	3	12							Yes	0	0	0					0	0	No	0	No	0			No
2018-03-29	Primary	Christian	currently	yes	Farmer/fish	own	corrugate		Burnt bricks		mud		Yes	0	Yes	Yes	Yes	0	Yes	Yes	major depressive disorder	12	13	3							Yes	0	0	0					0	0	No	0	No	Yes	7		No
2018-03-29	Secondary	Christian	single	yes	Informal	own	corrugate		Burnt bricks		cement		Yes	0	0	Yes	Yes	0	Yes	Yes	Bipolar effective disorder	13	3	1							Yes	0	0	Yes	0	0	0	0	0	0	No	0	No	0			Yes	No
2018-03-29	Secondary	Christian	currently	yes	Unemployed	rent	corrugate		Burnt bricks		cement		Yes	0	Yes	Yes	Yes	0	0	Yes	Bipolar effective disorder	2	3	1									0	0					0	0	No	0	No	Yes	4		No
2018-04-03	tertiary	Christian	separated/divorced	yes	Professional	live for free	corrugate		Burnt bricks		cement		Yes	0	0	Yes	Yes	0	0	Yes	Bipolar effective disorder	5	4	3							Yes	0	0	0					0	0	No	0	No	0			No
2018-04-03	Primary	Christian	single	yes	Informal	own	corrugate		other specify		tiles		Yes	0	0	Yes	Yes	0	Yes	Yes	Bipolar effective disorder	1	2	3							Yes	0		Yes	0	0	0	0	0	0	No	0	No	0			No
2018-04-05	Secondary	Christian	currently	yes	Farmer/fish	own	corrugate		Burnt bricks		cement		0	0	Yes	Yes	Yes	0	0	Yes	Schizophrenia	2	12	3	6		5				Yes	0	0	0					0	0	No	0	No	Yes	4		No
2018-04-05	Primary	Christian	currently	yes	Informal	own	corrugate		Burnt bricks		cement		Yes	0	Yes	Yes	Yes	0	0	Yes		2	6	3	15						Yes	0	0	0					0	0	No	0	No	Yes	6	5	No
2018-04-05	tertiary	Moslem	separated/divorced	yes	Unemployed	live for free	corrugate		Burnt bricks		cement		Yes	0	Yes	Yes	Yes	0	Yes	Yes	Bipolar effective disorder	2	3	6							Yes	0	0	Yes	Yes	0	0	0	0	0	No	0	No		3		No
2018-04-05	Primary	Christian	widowed	yes	Unemployed	live for free	corrugate		Burnt bricks		cement		Yes	0	Yes	Yes	Yes	Yes	Yes	Yes	Bipolar effective disorder	2	12	3							Yes	0	0	0					0	0	No	0	No	0			No
2018-04-06	Primary	Christian	single	no	Informal	live for free	corrugate		Burnt bricks		mud		0	0	0	0	0	0	0	0	Bipolar effective disorder	2	3	6			14				Yes	Yes	0	0					0	0	No	0	No	0			No
2018-04-06	No formal education	Christian	currently	no	Farmer/fish	own	corrugate		Burnt bricks		other specify		0	0	0	Yes	0	0	0	0	Bipolar effective disorder	13	3								Yes	0	0	0					0	0	No	0	No	0			No
2018-04-06	Primary	Christian	single	yes	Unemployed	own	corrugate		Burnt bricks		cement		Yes	0	0	Yes	Yes	0	Yes	Yes	Bipolar effective disorder	2	1	3							Yes	0	0	0					0	0	No	0	No	0			No
2018-04-09	No formal education	Christian	currently	yes	Farmer/fish	own	corrugate		Burnt bricks		mud		0	0	0	0	0	0	0	Yes	Schizophrenia	3	13				4				Yes	0	0	0					0	0	No	0	No	0			No
2018-04-10	Primary	Christian	currently	yes	Farmer/fish	own	corrugate		Burnt bricks		cement		0	0	Yes	Yes	Yes	0	Yes	Yes	Bipolar effective disorder	2	3								Yes	Yes	0	0					0	0	No	0	No	0			No
2018-04-10	Secondary	Christian	single	yes	Farmer/fish	live for free					cement		0	0	0	Yes	Yes	0	Yes	Yes	Bipolar effective disorder	2	3	6		14					Yes	Yes	0	0					0	0	No	0	No	Yes	4		No
2018-04-10	Primary	Christian	single	yes	Informal	own	corrugate		Burnt bricks		mud		0	0	0	0	0	0	0	0	Bipolar effective disorder	13	3	1							Yes	0	0	Yes	0	0	Yes	0	0	0	No	0	No	Yes	4	1	No
2018-04-10	Primary	Christian	widowed	yes	Unemployed	live for free	corrugate		Burnt bricks		cement		Yes	0	0	Yes	Yes	0	Yes	Yes	major depressive disorder	12	5	3							Yes	Yes	0	0					0	0	No	0	No	Yes	3	4	No
2018-04-10	Primary	Christian	single	yes	Unemployed	own	corrugate		mud and wattle		mud		0	0	Yes	Yes	0	0	0	Yes	major depressive disorder	12									Yes	0	0	0					0	0	No	0	No	0			No
2018-04-10	Secondary	Moslem	currently	no	Professional	own	corrugate		Burnt bricks		mud		0	0	Yes	Yes	Yes	0	0	0	Bipolar effective disorder	13	3	7							Yes	0	0	0					0	0	No	0	No	0			No
2018-04-12	Primary	Christian	single	no	Unemployed	live for free	corrugate		Burnt bricks		mud		0	0	0	0	Yes	0	Yes	0	Schizophrenia	13	3	6							Yes	Yes	0	0					0	0	No	0	No	Yes	5	7	No
2018-04-12	tertiary	Christian	currently		Professional	own			Burnt bricks		cement		Yes	0	Yes	Yes	Yes	0	Yes	Yes	Bipolar effective disorder	13	3	1			6				Yes	0	Yes	0					0	0	No	0	No	Yes	8		No
2018-04-12	Secondary	Moslem	single	yes	Farmer/fish	live for free	corrugate		Burnt bricks		cement		0	0	Yes		Yes	0	Yes	Yes	Bipolar effective disorder	2	3	1							Yes	0	0	0					0	0	No	0	No	Yes	3		No
2018-04-12	Secondary	Christian	currently	yes	Unemployed	own	corrugate		Burnt bricks		cement		Yes	0	Yes	Yes	Yes	0	Yes	Yes	Bipolar effective disorder	13	7	3	4						Yes	0	0	0					0	0	No	0	No	0			No
2018-04-12	No formal education	Moslem	currently	yes	Unemployed	own	corrugate		Burnt bricks		cement		Yes	0	Yes	Yes	Yes	0	Yes	Yes	major depressive disorder	5	3	12		2	6				Yes	0	0	0					0	0	No	0	No	Yes	3		No
2018-04-13	Primary	Moslem	separated/divorced	yes	Unemployed	own	corrugate		Burnt bricks		cement		Yes	0	0	Yes	0	0	Yes	Yes	Bipolar effective disorder	13	3	4							Yes	Yes	0	0					0	0	No	0	No	Yes	5		No
2018-04-13	tertiary	Moslem	currently	yes	Professional	own	corrugate		Burnt bricks		cement		Yes	0	Yes	Yes	Yes	Yes	Yes	Yes	Bipolar effective disorder	2	7	3	15						Yes	0	0	0					0	0	No	0	No	Yes	3		No
2018-04-13	Secondary	Christian	separated/divorced	yes	Farmer/fish	own	corrugate		Burnt bricks		cement		Yes	0	0	Yes	Yes	0	Yes	Yes	Bipolar effective disorder	13	3	7	6						Yes	0	0	0					0	0	No	0	No	Yes	7	4	No
2018-04-13	Primary	Christian	separated/divorced	no	Unemployed	live for free	corrugate		Burnt bricks		mud		0	0	0	Yes	Yes	0	0	Yes	Bipolar effective disorder	2	3	1							Yes	0	0	0					0	0	No	0	No	0			No
2018-04-16	Primary	Moslem	separated/divorced	yes	Unemployed	live for free	corrugate		Burnt bricks		cement		Yes	0	0	Yes	Yes	0	0	Yes	Schizophrenia	2	1	3							Yes	0	0	0					0	0	No	0	No	Yes	3	7	No
2018-04-16	tertiary	Christian	single	yes	Professional	own	corrugate		Burnt bricks		cement		0	0	Yes	Yes	Yes	0	Yes	Yes	Bipolar effective disorder	13	3	1							Yes	0	0	0					0	0	No	0	No	0			No
2018-04-16	Primary	Christian	single	yes	Farmer/fish	live for free	corrugate		mud and wattle		mud		Yes	0	Yes	0	0	0	Yes	0	Bipolar effective disorder	13	3								Yes	Yes	0	0					0	0	No	0	No	0			No
2018-04-16	Secondary	Moslem	currently	yes	Farmer/fish	own	corrugate		Burnt bricks		cement		Yes	0	Yes	Yes	Yes	0	Yes	Yes	Bipolar effective disorder	2	3			12					Yes	Yes	0	0					0	0	No	0	No	0			No
2018-04-16	Primary	Christian	single	yes	Informal	rent							Yes	0	0	Yes					Bipolar effective disorder	7	3	13							Yes	Yes	0	0					0	0	No	0	No	Yes	4		No
2018-04-16	Secondary	Christian	currently	yes	Farmer/fish	rent	corrugate		Burnt bricks		cement		0	0	Yes	0	Yes	0	0	Yes	Bipolar effective disorder	2	3	1			14				Yes	0	0	0					0	0	No	0	No	0			No
2018-04-16	tertiary	Christian	currently	yes	Professional	own	corrugate		Burnt bricks		cement		Yes	0	Yes	Yes	Yes	0	Yes	Yes	Schizophrenia	5	3	4	6						Yes	0	0	0					0	0	No	0	No	Yes	4	7	No
2018-04-16	Secondary	Christian	single	yes	Informal	live for free	corrugate		Burnt bricks		cement		Yes	0	0	Yes	Yes	0	Yes	Yes	Bipolar effective disorder	13	3								Yes	0	0	0					0	0	No	0	No	0			No
2018-04-24	Secondary	Christian	single	yes	Farmer/fish	live for free	corrugate		Burnt bricks		cement		Yes	0	Yes	Yes	Yes	0	Yes	Yes	Schizophrenia	2	3	6							Yes	0	Yes	0					0	0	No	0	No	Yes	4		No
2018-04-17	Primary	Moslem	currently	yes	Informal	live for free	corrugate		Burnt bricks		mud		0	0	Yes	Yes	Yes	0	0	0	Bipolar effective disorder	2	3								Yes	0	Yes	0					0	0	No	0	No	Yes	4		No
2018-04-17	tertiary	Moslem	separated/divorced	yes	Professional	rent	corrugate		Burnt bricks		cement		Yes	0	0	Yes	Yes	0	Yes	Yes	Bipolar effective disorder	5	3	7							Yes	Yes	0	0					0	0	No	0	No	0			No
2018-04-17	tertiary	Christian	currently	yes	Professional	rent	corrugate		Burnt bricks		cement		Yes	0	0	Yes	Yes	Yes	Yes	Yes	Bipolar effective disorder	1				2	3				Yes	Yes	0	0					0	0	No	0	No	Yes	2	6	No
2018-04-17	Secondary	Moslem	single	yes	Unemployed	rent	corrugate		Burnt bricks		cement		Yes	0	0	Yes	Yes	0	0	Yes	Bipolar effective disorder	4	3	1							Yes	0	0	0					0	0	No	0	No	0			No
2018-04-17	Primary	Christian	separated/divorced	no	Farmer/fish	own	corrugate		Burnt bricks		cement		Yes	0	Yes	Yes	Yes	Yes	Yes	Yes	Bipolar effective disorder	6	2	3		5					Yes	0	0	0					0	0	No	0	No	Yes	4		No
	Primary	Christian	single	no	Farmer/fish	own	corrugate		mud and wattle		mud		0	0	Yes	Yes	0	0	0	0	Schizophrenia	2	3	11		12					Yes	Yes	0	0					0	0	No	0	No	Yes	5		No
2018-04-18	Primary	Moslem	separated/divorced	yes	Unemployed	own	corrugate		Burnt bricks		cement		0	0	0	Yes	0	0	0	Yes	Schizophrenia	2	3								Yes	0	0	0					0	0	No	0	No	Yes	1		Yes	No
2018-04-18	Secondary	Christian	single	yes	Unemployed	own	corrugate		Burnt bricks		cement		0	0	Yes	Yes	Yes	0	Yes	Yes	Bipolar effective disorder	2	2	1							Yes	0	0	0					0	0	No	0	No	Yes	7		No
2018-04-18	Primary	Christian	single	yes	Farmer/fish	own	corrugate		Burnt bricks		cement		Yes	0	Yes	Yes	Yes	0	Yes	Yes	Bipolar effective disorder	13	3								Yes	0	0	0					0	0	No	0	No	0			No
2018-04-19	Secondary	Christian	separated/divorced	yes	Unemployed	own	corrugate		Burnt bricks		mud		0	0	0	0	0	0	0	0	Schizophrenia	13	3	6		5					Yes	Yes	0	0					0	0	No	0	No	0			No
2018-04-19	Secondary	Christian	separated/divorced	yes	Unemployed	own	corrugate		Burnt bricks		mud		0	0	Yes	Yes	Yes	0	0	Yes	Bipolar effective disorder	13	3								Yes	0	0	0					0	0	No	0	No	Yes	3		No
2018-04-19	Secondary	Christian	separated/divorced	yes	Unemployed	live for free	corrugate		Burnt bricks		cement		Yes	0	Yes	Yes	0	0	Yes	Yes	Bipolar effective disorder	3	2	6		14					Yes	Yes	0	0					0	0	No	0	No	Yes	4		No
2018-04-19	tertiary	Moslem	currently	yes	Professional	own	corrugate		Burnt bricks		tiles		Yes	0	0	0	Yes	0	Yes	Yes	Bipolar effective disorder	1	6	13	3						Yes	0	0	0					0	0	No	0	No	0			No
2018-04-19	Primary	Christian	separated/divorced	yes	Farmer/fish	own	corrugate		Burnt bricks		mud		0	0	Yes	Yes	0	0	0	0	Bipolar effective disorder	2	3	12							Yes	0	0	0					0	0	No	0	No	Yes	4		No
2018-04-19	Secondary	Christian	single	yes	Farmer/fish	live for free	corrugate		Burnt bricks		cement		Yes	0	0	Yes	Yes	0	Yes	0	Bipolar effective disorder	1	2	3							Yes	Yes	0	0					0	0	No	0	No	Yes	4	4	No
2018-04-20	Secondary	Christian	separated/divorced	no	Informal	live for free	corrugate		Burnt bricks		cement		Yes	0	0	Yes	Yes	0	Yes	Yes	Bipolar effective disorder	2	3	1							Yes	Yes	0	0					0	0	No	0	No	Yes	2		No
2018-04-20	Primary	Christian	currently	yes	Unemployed	live for free	corrugate		Burnt bricks		cement		Yes	Yes	0	Yes	Yes	0	Yes	Yes	Bipolar effective disorder	5	1	3							Yes	0	0	0					0	0	No	0	No	Yes	4		No
2018-04-20	tertiary	Christian	single	yes	Unemployed	live for free	corrugate		Burnt bricks		cement		Yes	0	0	Yes	Yes	0	Yes	Yes	Schizophrenia	2	3	12			14	6			Yes	0	0	0					0	0	No	0	No	0			No
2018-04-23	tertiary	Christian	currently	yes	Informal	own	corrugate		Burnt bricks		cement		Yes	Yes	0	Yes	Yes	0	Yes	Yes	Bipolar effective disorder	2	3	1							Yes	0	0	0					0	0	No	0	No	Yes	2	4	No
2018-04-24	Primary	Christian	separated/divorced	yes	Farmer/fish	own	corrugate		Burnt bricks		mud		0	0	Yes	0	Yes	0	0	0	Schizophrenia	5	3								Yes	Yes	Yes	0					0	0	No	0	No	Yes	3	4	No
2018-04-24	Secondary	Christian	separated/divorced	yes	Unemployed	live for free	corrugate		Burnt bricks		mud		0	0	Yes	Yes	Yes	0	Yes	Yes	Bipolar effective disorder	2	3								Yes	0	0	0					0	0	No	0	No	Yes	4	2	No
2018-04-25	Primary	Moslem	single	yes	Unemployed	rent	corrugate		Burnt bricks		cement		Yes	0	0	0	Yes	0	0	Yes	Bipolar effective disorder	2	1	3							Yes	0	0	0					0	0	No	0	No	Yes	6		No
2018-04-26	Primary	Christian	currently	yes	Farmer/fish	own	corrugate		Burnt bricks		cement		Yes	0	0	Yes	Yes	0	Yes	Yes	Bipolar effective disorder	13	3								Yes	0	0	Yes	0	0	0	0	0	0	No	0	No	Yes	8		No
2018-04-26	Primary	Christian	separated/divorced	yes	Farmer/fish	live for free	corrugate		mud and wattle		mud		Yes	0	0	Yes	0	0	0	0	Schizophrenia	2	3	6							Yes	Yes	0	0					0	0	No	0	No	0			No
2018-04-27	Primary	Moslem	single	yes	Unemployed	live for free	corrugate		Burnt bricks		cement		0	0	0	Yes	Yes	0	0	0	major depressive disorder	4									Yes	Yes	0	0					0	0	No	0	No	Yes	4		No
2018-04-30	tertiary	Christian	single	yes	Professional	own	corrugate		Burnt bricks		cement		Yes	0	0	Yes	Yes	Yes	Yes	Yes	Bipolar effective disorder	7	14	3							Yes	0	0	0					0	0	No	0	No	0			No
2018-04-30	Primary	Christian	currently	yes	Farmer/fish	own	corrugate		Burnt bricks		cement		0	0	0	Yes	0	0	0	0	Bipolar effective disorder	2	1	3							Yes	0	0	0					0	0	No	0	No	Yes	2		No
2018-04-30	Primary	Christian	widowed	yes	Informal	own	corrugate		Burnt bricks		mud		0	0	0	0	0	0	0	Yes	Bipolar effective disorder	2	1	3			3	3			Yes	0	0	0					0	0	No	0	No	0			No
2018-05-03	Primary	Christian	currently	yes	Farmer/fish	own	corrugate		Burnt bricks		cement		Yes	0	Yes	Yes	Yes	0	Yes	Yes	Bipolar effective disorder	2	1	3							Yes	0	0	0					0	0	No	0	No	Yes	3		No
2018-05-02	Primary	Christian	separated/divorced	no	Informal	own	corrugate		Burnt bricks		cement		0	0	0	Yes	Yes	0	0	0	major depressive disorder	2	3	12							Yes	0	0	0					0	0	No	0	No	0			No
2018-05-03	Primary	Christian	currently	yes	Farmer/fish	own	corrugate		Burnt bricks		mud		Yes	0	Yes	Yes	Yes	0	0	Yes	major depressive disorder	13	12	3							Yes	0	0	0					0	0	No	0	No	0			No
2018-05-03	Secondary	Christian	single	yes	Professional	live for free	corrugate		Burnt bricks		cement		Yes	0	0	Yes	0	Yes	Yes	Yes	Schizophrenia	13	3			5					Yes	0	0	0					0	0	No	0	No	0			No
2018-05-05	Primary	Christian	currently	yes	Farmer/fish	own	corrugate		Burnt bricks		mud		Yes	0	Yes	Yes	Yes	0	0	Yes	Bipolar effective disorder	2	3	1							Yes	0	0	0					0	0	No	0	No	0			No
2018-05-03	Secondary	Christian	single	yes	Farmer/fish	live for free	corrugate		Burnt bricks		cement		Yes	0	0	Yes	Yes	0	Yes	Yes	Bipolar effective disorder	2	3				1				Yes	0	0	Yes	0	0	0	0	0	0	No	0	No	Yes	3		No
2018-05-03	Primary	Christian	separated/divorced	yes	Unemployed	rent	corrugate		Burnt bricks		cement		Yes	0	0	0	Yes	0	0	Yes	Bipolar effective disorder	2	3	6							Yes	0	0	0					0	0	No	0	No	Yes	2		No
2018-04-25	Secondary	Christian	single	yes	Farmer/fish	own	corrugate		Burnt bricks		cement		Yes	Yes	0	Yes	Yes	Yes	Yes	Yes	Bipolar effective disorder	3	12								Yes	0	0	0					0	0	No	0	No	Yes	3,4	3,4	No
2018-04-25	Secondary	Christian	single	yes	Unemployed	live for free	corrugate		Burnt bricks		tiles		Yes	0	0	Yes	Yes	Yes	0	0	Bipolar effective disorder	13	3								Yes	Yes	0	Yes	0	0	0	0	0	0	No	0	No	Yes	3	3	Yes	No
2018-04-23	Primary	Moslem	separated/divorced	yes	Unemployed	own	corrugate		Burnt bricks		cement		Yes	0	Yes	Yes	0	0	Yes	Yes	Bipolar effective disorder	2	3			5					Yes	0	0	0					0	0	No	0	No	Yes	1	4	No
2018-04-23	Primary	Christian	separated/divorced	yes	Farmer/fish	own	corrugate		unburnt bricks		mud		0	0	Yes	Yes	0	0	0	Yes	Bipolar effective disorder	2	3								Yes	0	0	0					0	0	No	0	No	0			No
2018-04-23	Secondary	Christian	currently	yes	Unemployed	rent	corrugate		Burnt bricks		cement		0	0	0	0	Yes	0			Bipolar effective disorder	2	1	3	6	5	14				Yes	0	0	Yes	0	0	0	0	0	0	No	0	No	Yes	5,9	5,9	No
2018-04-26	Primary	Christian	currently	no	Unemployed	own	corrugate		Burnt bricks		cement		0	0	0	Yes	0	0	0	Yes	Schizophrenia	1	2	3		6					Yes	0	0	0					0	0	No	0	No	0			No
2018-04-20	Secondary	Christian	single	yes	Unemployed	live for free	corrugate		Burnt bricks		cement		Yes	0	0	Yes	Yes	Yes	Yes	Yes	Bipolar effective disorder	2	3	6		5					Yes	0	0	0					0	0	No	0	No	Yes	2	2
2018-04-19	Primary	Christian	single	yes	Informal	rent	corrugate		Burnt bricks		cement		0	0	0	Yes	Yes	0	Yes	Yes	Bipolar effective disorder	5	3								Yes	0	0	0					0	0	No	0	No	Yes	4	4	No
2018-04-19	tertiary	Christian	separated/divorced	yes	Professional	rent	corrugate		Burnt bricks		cement		Yes	0	0	Yes	Yes	Yes	Yes	Yes	Bipolar effective disorder	13	12	3							Yes	0	0	Yes	0	Yes	0	0	0	0	No	0	No	Yes	4	4	No
2018-04-19	Secondary	Christian	currently	yes	Unemployed	own	corrugate		Burnt bricks		cement		Yes	0	0	Yes	Yes	0	Yes	Yes	Bipolar effective disorder	5	1	3		2					Yes	0	0	0					0	0	No	0	No	Yes	6		No
2018-04-19	Primary	Christian	separated/divorced	yes	Unemployed	own	corrugate		unburnt bricks		cement		0	0	0	0	Yes	0	Yes	0	Bipolar effective disorder	12	3	9		13					Yes	0	0	0					0	0	No	0	No	0			No
2018-04-19	tertiary	Christian	currently	yes	Informal	own	tiles		Burnt bricks		tiles		Yes	0	0	0	Yes	Yes	Yes	Yes	Bipolar effective disorder	15	1	3		9					Yes	0	0	0					0	0	No	0	No	0			No
2018-04-19	Primary	Christian	currently	no	Informal	own	corrugate		Burnt bricks		cement		Yes	0	Yes	0	Yes	0	Yes	Yes	Bipolar effective disorder	2	3			6					Yes	0	0	0					0	0	No	0	No	Yes	6		No
2018-04-19	Secondary	Moslem	single	no	Farmer/fish	rent	corrugate		Burnt bricks		cement		Yes	0	Yes	Yes	Yes	0	Yes	Yes	Bipolar effective disorder	13	1	3	6						Yes	Yes	0	0					0	0	No	0	No	0			No
2018-04-19	Secondary	Christian	single	no	Informal	live for free	corrugate		Burnt bricks		cement		Yes	Yes	0	Yes	Yes	Yes	Yes	Yes	Bipolar effective disorder	2	1			3					Yes	0	0	0					0	0	No	0	No	0			No
2018-04-18	Secondary	Christian	single	yes	Unemployed	live for free	corrugate		Burnt bricks		cement		0	0	Yes	Yes	Yes	0	0	Yes	Bipolar effective disorder	2	3			6					Yes	0	0	0					0	0	No	0	No	0			Yes	No
2018-04-18	tertiary	Christian	separated/divorced	yes	Informal	rent	corrugate		Burnt bricks		cement		Yes	0	0	Yes	Yes	Yes	Yes	Yes	Bipolar effective disorder	2	1	3							Yes	0	0	0					0	0	No	0	No	Yes	9	9	No
2018-04-17	Primary	Christian	currently	yes	Farmer/fish	own	corrugate		Burnt bricks		mud		Yes	0	Yes	0	Yes	0	0	0	Bipolar effective disorder	1	13	3		2	5				Yes	0	0	0					0	0	No	0	No	Yes	2		No
2018-04-18	Primary	Christian	separated/divorced	yes	Informal	own	corrugate		Burnt bricks		cement		Yes	0	0	0	Yes	0	Yes	Yes	Bipolar effective disorder	2	1	3							Yes	0	0	Yes	Yes	0	0	0	0	0	No	0	No	Yes	1	3	No
2018-04-18	tertiary	Christian	currently	no	Unemployed	rent	corrugate		Burnt bricks		cement		Yes	0	0	Yes	0	0	0	Yes	Schizophrenia	13	3			2					Yes	Yes	0	0					0	0	No	0	No	0			No
2018-04-18	tertiary	Christian	single	yes	Unemployed		corrugate		Burnt bricks		cement		Yes	0	0	Yes	Yes	0	Yes	Yes	Schizophrenia	6				3	5	1			No		0	0					0	0	No	0	No	0			No
2018-04-17	Secondary	Christian	currently	yes	Farmer/fish	own	corrugate		Burnt bricks		cement		Yes	0	Yes	0	Yes	Yes	Yes	Yes	Bipolar effective disorder	2	3	1	6						Yes	0	0	0					0	0	No	0	No	0			No
2018-04-17	Secondary	Christian	currently	yes	Unemployed	rent	corrugate		Burnt bricks		cement		Yes	0	0	0	Yes	0	Yes	Yes	Bipolar effective disorder	2	3								Yes	0	0	0					0	0	No	0	No	Yes	3	4	No
2018-04-16	Primary	Moslem	currently	yes	Informal	own	corrugate		Burnt bricks		cement		0	0	0	Yes	Yes	0	Yes	Yes	Bipolar effective disorder	5	3			2	1				Yes	0	0	0					0	0	No	0	No	0			No
2018-04-16	tertiary	Christian	single	yes	Unemployed	live for free	corrugate		Burnt bricks		cement		Yes	0	0	Yes	Yes	Yes	Yes	Yes	Bipolar effective disorder	9	7	3		4					Yes	0	0	0					0	0	No	0	No	0			No
2018-04-16	Secondary	Christian	currently	no	Farmer/fish	own	corrugate		unburnt bricks		mud		0	0	0	Yes	Yes	0	0	0	Schizophrenia	5	3			2					Yes	0	Yes	0					0	0	No	0	No	0			No
2018-04-16	Primary	Christian	separated/divorced	yes	Informal	rent	corrugate		Burnt bricks		cement		Yes	0	0	0	Yes	0	0	Yes	Schizophrenia	10	3	6		15	1				Yes	Yes	0	0					0	0	No	0	No	Yes	1		No
2018-04-16	Secondary	Christian	single	yes	Unemployed	own	corrugate		Burnt bricks		cement		Yes	0	0	0	Yes	0	Yes	Yes	Bipolar effective disorder	1	2	3							Yes	0	0	0					0	0	No	0	No	Yes	5		No
2018-04-16	No formal education	Christian	separated/divorced	yes	Unemployed	live for free	corrugate		Burnt bricks		cement		Yes	0	Yes	Yes	Yes	0	Yes	Yes	Schizophrenia	2	3			5	9				Yes	Yes	0	0					0	0	No	0	No	Yes	2		No
2018-04-16	Primary	Christian	separated/divorced	yes	Unemployed	live for free	corrugate		unburnt bricks		mud		0	0	Yes	Yes	Yes	0	Yes	Yes	Bipolar effective disorder	2	3								Yes	0	0	0					0	0	No	0	No	0			No
2018-04-16	Primary	Moslem	currently	yes	Informal	own	corrugate		Burnt bricks		cement		Yes	0	0	Yes	Yes	Yes	Yes	Yes	Schizophrenia	2	3								Yes	0	0	0					0	0	No	0	No	Yes	8	4	No
2018-04-16	tertiary	Christian	single	yes	Professional	rent	corrugate		Burnt bricks		cement		Yes	0	0	Yes	Yes	Yes	Yes	Yes	Bipolar effective disorder	9	1			3					Yes	0	0	0					0	0	No	0	No	Yes	9	9	No
2018-04-12	Secondary	Moslem	separated/divorced	no	Unemployed	live for free	corrugate		Burnt bricks		cement		Yes	0	0	Yes	Yes	0	0	0	Schizophrenia	6	5	3		4	12				Yes	0	Yes	0					0	0	No	0	No	Yes	4	3	No
2018-04-12	Primary	Christian	single	yes	Unemployed	live for free	corrugate		Burnt bricks		cement		0	0	0	0	Yes	0	0	0	Bipolar effective disorder	5	3	4		2					Yes	0	0	0					0	0	No	0	No	0			No
2018-04-14	No formal education	Christian	currently	yes	Farmer/fish	rent	corrugate		Burnt bricks		cement		0	0	Yes	Yes	Yes	0	Yes	Yes	Bipolar effective disorder	2	3	12		5					Yes	Yes	0	Yes	0	0	0	0	0	0	No	0	No	Yes	6	6	No
2018-04-12	Secondary	Christian	single	yes	Informal	live for free	corrugate		Burnt bricks		cement		Yes	0	0	Yes	Yes	Yes	Yes	Yes	major depressive disorder	13	3								Yes	Yes	0	Yes	Yes	0	Yes	Yes	0	0	No	0	No	0			No
2018-04-16	Secondary	Moslem	single	yes	Professional	own	corrugate		Burnt bricks		cement		Yes	0	0	Yes	Yes	Yes	Yes	Yes	Schizophrenia	14	13	3		6	2				Yes	0	Yes	0					0	0	No	0	No	Yes	5	6	No
2018-04-12	Secondary	Moslem	currently	yes	Unemployed	own	corrugate		Burnt bricks		cement		Yes	0	Yes	Yes	Yes	0	Yes	Yes	Schizophrenia	6	2	3		14	13				Yes	Yes	0	0					0	0	No	0	No	Yes	2	2	No
2018-04-10	Secondary	Christian	currently	yes	Unemployed	own	corrugate		Burnt bricks		cement		Yes	0	0	Yes	Yes	Yes	Yes	Yes	Schizophrenia	6	2	3		14					Yes	0	0	0					0	0	No	0	No	Yes	3		No
2018-04-10	Secondary	Moslem	currently	yes	Unemployed	own	corrugate		Burnt bricks		cement		Yes	0	0	0	Yes	0	Yes	Yes	Bipolar effective disorder	2	7	3		1					Yes	0	0	0					0	0	No	0	No	Yes	7	7	No
2018-04-10	Primary	Christian	single	yes	Unemployed	rent	corrugate		Burnt bricks		cement		Yes	Yes	Yes	Yes	Yes	0	0	Yes	Bipolar effective disorder	5	3			2					Yes	0	0	0					0	0	No	0	No	Yes	5		No
2018-04-10	Secondary	Christian	single	no	Unemployed	rent	corrugate		Burnt bricks		cement		0	0	0	0	0	0	0	0	Schizophrenia	5	6	3		2					Yes	0	0	0					0	0	No	0	No	0			No
2018-04-12	Secondary	Christian	separated/divorced	no	Informal	rent	corrugate		Burnt bricks		cement		Yes	0	0	Yes	Yes	0	0	Yes	Schizophrenia	5	6	3							Yes	0	0	0					0	0	No	0	No	Yes	1	6	No
2018-04-10	Primary	Moslem	single	yes	Informal	live for free	corrugate		Burnt bricks		cement		Yes	0	Yes	Yes	Yes	0	Yes	Yes	Schizophrenia	9	3			6	5				Yes	Yes	0	0					0	0	No	0	No	Yes	6	6	No
2018-04-10	Primary	Christian	single	yes	Unemployed		corrugate		Burnt bricks		tiles		Yes	0	0	Yes	Yes	0	Yes	Yes	Bipolar effective disorder	2	1	3							Yes	0	0	0					0	0	No	0	No	Yes	3		No
2018-04-10	tertiary	Christian	separated/divorced	yes	Unemployed	own	corrugate		Burnt bricks		cement		Yes	0	0	0	Yes	0	0	Yes	Schizophrenia	5	3			2	6	13			Yes	0	0	0					0	0	No	0	No	0			No
2018-04-09	Secondary	Moslem	separated/divorced	yes	Informal	live for free	corrugate		Burnt bricks		mud		Yes	0	0	Yes	0	0	Yes	Yes	Schizophrenia	2	3			5					Yes	0	0	0					0	0	No	0	No	Yes	3	3	No
2018-04-09	Secondary	Christian	widowed	yes	Unemployed	rent	corrugate		Burnt bricks		cement		Yes	0	0	0	Yes	0	Yes	Yes	Schizophrenia	2	3								Yes	0	0	0					0	0	No	0	No	Yes	1	8	No
2018-09-04	Primary	Moslem	currently	yes	Farmer/fish	own	corrugate		unburnt bricks		mud		Yes	0	0	Yes	Yes	0	0	0	Bipolar effective disorder	2	1	3							Yes	Yes	0	0					0	0	No	0	No	Yes	7	7	No
2018-04-09	Secondary	Moslem	currently	yes	Unemployed	own	corrugate		Burnt bricks		cement		Yes	0	0	0	Yes	0	Yes	Yes	Schizophrenia	5	3			9	13				Yes	0	0	0					0	0	No	0	No	0			No
2018-04-09	No formal education	Christian	separated/divorced	yes	Unemployed	rent	corrugate		Burnt bricks		cement		Yes	0	0	0	0	0	0	Yes	Schizophrenia	13	12	3							Yes	Yes	0	0					0	0	No	0	No	0			No
2018-04-09	Secondary	Christian	currently	yes	Farmer/fish	own	corrugate		Burnt bricks		cement		Yes	Yes	0	Yes	Yes	Yes	Yes	Yes	Schizophrenia	6	2	3							Yes	0	0	0					0	0	No	0	No	Yes	8		No
2018-04-09	Primary	Christian	single	yes	Unemployed	live for free	corrugate		unburnt bricks		mud		0	0	Yes	0	Yes	0	0	0	Bipolar effective disorder	5	1	6	3	2	13				Yes	0	0	0					0	0	No	0	No	0			No
2018-04-09	Secondary	Christian	separated/divorced	yes	Informal	own	tiles		Burnt bricks		tiles		Yes	Yes	Yes	Yes	Yes	Yes	Yes	Yes	Bipolar effective disorder	6	15	2	1	3	5				Yes	0	0	0					0	0	No	0	No	Yes	4	4	No
2018-04-05	No formal education	Christian	currently	yes	Unemployed	own	corrugate		Burnt bricks		cement		Yes	0	0	0	Yes	0	Yes	Yes	Bipolar effective disorder	13	1	3		4					Yes	0	0	0					0	0	No	0	No	Yes	6		No
2018-04-05	Secondary	Moslem	single	yes	Informal	rent	corrugate		Burnt bricks		cement		Yes	0	0	Yes	Yes	0	0	Yes	Bipolar effective disorder	13	1	3		10	2	12	5		Yes	0	0	0					0	0	No	0	No	Yes	2		No
2018-04-05	Secondary	Christian	single	yes	Unemployed	live for free	corrugate		Burnt bricks		mud		0	0	0	Yes	Yes	0	Yes	Yes	Schizophrenia	6	5	3		2					Yes	Yes	0	0					0	0	No	0	No	0			No
2018-04-05	Secondary	Christian	currently	yes	Unemployed	own	corrugate		Burnt bricks		cement		Yes	Yes	0	Yes	Yes	Yes	Yes	Yes	Schizophrenia	5	3	6		2					Yes	0	0	0					0	0	No	0	No	Yes	6		No
2018-04-05	Secondary	Christian	single	yes	Unemployed	live for free	corrugate		Burnt bricks		cement		Yes	Yes	Yes	Yes	Yes	Yes	Yes	Yes	Bipolar effective disorder	1	2	3							Yes	0	0	0					0	0	No	0	No	0			No
2018-04-05	Secondary	Moslem	separated/divorced	yes	Farmer/fish	own	corrugate		Burnt bricks		cement		Yes	0	Yes	Yes	Yes	0	Yes	Yes	Bipolar effective disorder	2	1	3							Yes	0	0	0					0	0	No	0	No	Yes	4		No
2018-04-05	tertiary	Christian	currently	yes	Farmer/fish	own	corrugate		Burnt bricks		cement		0	0	Yes	Yes	Yes	0	0	Yes	Bipolar effective disorder	3	5			2	1				Yes	0	0	0					0	0	No	0	No	0			No
2018-04-05	Primary	Christian	currently	yes	Informal	own	corrugate		Burnt bricks		cement		Yes	Yes	0	0	Yes	0	Yes	Yes	Schizophrenia	13	3			5	15				Yes	0	0	0					0	0	No	0	No	0			No
2018-04-05	Secondary	Christian	separated/divorced	yes	Unemployed	live for free	corrugate		Burnt bricks		cement		Yes	0	Yes	Yes	Yes	0	Yes	Yes	Bipolar effective disorder	13	1	3							Yes	0	0	0					0	0	No	0	No	0			No
2018-04-04	Primary	Moslem	single	yes	Informal	rent	corrugate		Burnt bricks		cement		Yes	Yes	0	Yes	Yes	Yes	Yes	Yes	Bipolar effective disorder	2	3								Yes	0	0	0					0	0	No	0	No	0			No
2018-04-04	Secondary	Christian	currently	yes	Informal	own	corrugate		Burnt bricks		cement		Yes	Yes	0	Yes	Yes	Yes	Yes	Yes	Bipolar effective disorder	9	1	3		13					Yes	0	0	0					0	0	No	0	No	0			No
2018-04-04	Primary	Christian	currently	yes	Unemployed	rent	corrugate		unburnt bricks		cement		0	0	0	Yes	Yes	0	0	Yes	Bipolar effective disorder	13	1	3							Yes	0	0	0					0	0	No	0	No	0			No
2018-04-04	tertiary	Others	single	yes	Professional	live for free	tiles		Burnt bricks		tiles		Yes	0	0	0	Yes	0	Yes	0	Bipolar effective disorder	9	7	3							Yes	0	0	Yes	0	0	0	0	0	0	No	0	No	Yes	4		No
2018-04-04	Primary	Moslem	currently	yes	Informal	own	corrugate		Burnt bricks		cement		Yes	0	Yes	Yes	Yes	Yes	Yes	Yes	Bipolar effective disorder	2	1	3							Yes	0	0	0					0	0	No	0	No	Yes	2	2	No
2018-04-04	Primary	Christian	currently	yes	Unemployed	own	corrugate		Burnt bricks		cement		Yes	0	0						Bipolar effective disorder	9	1	3		2	5				Yes	0	0	0					0	0	No	0	No	Yes	5	5	No
2018-04-04	Primary	Christian	single	yes	Farmer/fish	own	corrugate		Burnt bricks		cement		0	0	0	0	Yes	0	0	Yes	Schizophrenia	2	3	6		4	1				Yes	Yes	0	0					0	0	No	0	No	Yes	4	7	No
2018-04-03	tertiary	Christian	single	yes	Unemployed	live for free	corrugate		Burnt bricks		cement		Yes	0	0	0	Yes	Yes	Yes	Yes	Schizophrenia	9	14	3							Yes	0	0	0					0	0	No	0	No	0			No
2018-04-03	Primary	Moslem	separated/divorced	yes	Unemployed	own	corrugate		Burnt bricks		cement		0	0	Yes	0	Yes	0	0	0	Bipolar effective disorder	13	1	3							Yes	0	0	0					0	0	No	0	No	Yes	3		Yes	No
2018-04-03	Secondary	Christian	currently	yes	Informal	own	corrugate		Burnt bricks		cement		Yes	0	Yes	Yes	Yes	0	Yes	Yes	Bipolar effective disorder	2	3								Yes	0	0	Yes	Yes	0	0	0	0	0	No	0	No	0			No
2018-04-03	Secondary	Christian	currently	no	Informal	rent	corrugate		Burnt bricks		cement		0	0	0	Yes	Yes	0	Yes	Yes	Schizophrenia	5	3			2	1				Yes	0	0	0					0	0	No	0	No	Yes	2	4	No
2018-04-03	tertiary	Christian	single	yes	Informal	live for free	tiles		Burnt bricks		tiles		Yes	Yes	Yes	Yes	Yes	Yes	Yes	Yes	Bipolar effective disorder	6	13	1		2					Yes	0	0	0					0	0	No	0	No	Yes	7	7	No
2018-04-03	Secondary	Christian	single	yes	Informal	live for free	corrugate		Burnt bricks		cement		Yes	0	0	0	Yes	0	Yes	Yes	Bipolar effective disorder	13	3								Yes	0	0	0					0	0	No	0	No	Yes	4	2,7	No
2018-04-03	Primary	Christian	currently	yes	Unemployed	rent	corrugate		Burnt bricks		cement		Yes	0	0	Yes	Yes	0	Yes	Yes	Schizophrenia	6	13	3							Yes	Yes	0	0					0	0	No	0	No	0			No
2018-03-29	Secondary	Christian	single	yes	Informal	own	corrugate		Burnt bricks		cement		Yes	0	0	Yes	Yes	0	0	Yes	Schizophrenia	6	2	3		5	13				Yes	0	0	0					0	0	No	0	No	Yes	7		No
2018-03-29	tertiary	Christian	single	no	Unemployed	live for free	corrugate		Burnt bricks		cement		Yes	0	Yes	Yes	Yes	0	Yes	Yes	Bipolar effective disorder	6	3			13	1				Yes	0	0	0					0	0	No	0	No	Yes	3		No
2018-03-29	Primary	Christian	separated/divorced	yes	Farmer/fish	own	corrugate		Burnt bricks		cement		0	0	Yes	Yes	Yes	0	0	Yes	Schizophrenia	2	1	3		5	4				Yes	0	0	Yes	0	0	0	0	0	0	No	0	No	Yes	2		No
2018-03-29	tertiary	Christian	single	yes	Professional	live for free	corrugate		Burnt bricks		cement		Yes	0	0	Yes	Yes	Yes	Yes	Yes	Bipolar effective disorder	13	7	3		2					Yes	0	0	Yes	0				0	0	No	0	No	Yes	6	6	No
2018-03-29	Secondary	Christian	single	yes	Unemployed	rent	corrugate		Burnt bricks		cement		Yes	Yes	0	Yes	Yes	Yes	Yes	Yes	Bipolar effective disorder	2	3			5					Yes	0	0	0					0	0	No	0	No	Yes	3		No
2018-03-29	Secondary	Christian	single	yes	Unemployed	live for free	corrugate		Burnt bricks		cement		0	0	0	0	0	0	0	Yes	Schizophrenia	5	3			2					Yes	0	0	0					0	0	No	0	No	Yes	6		No
2018-03-28	Secondary	Christian	separated/divorced	no	Unemployed	rent	corrugate		Burnt bricks		cement		Yes	0	0	Yes	0	0	0	Yes	major depressive disorder	6	12	3		5	13	2			Yes	0	0	0					0	0	No	0	No	0			No
2018-03-28	Secondary	Christian	currently	yes	Farmer/fish	rent	corrugate		Burnt bricks		cement		Yes	0	Yes	0	Yes	0	0	0	Bipolar effective disorder	5	1	3		13	2	4			Yes	0	0	0					0	0	No	0	No	0			No
2018-03-28	Primary	Christian	currently	no	Unemployed	rent	corrugate		Burnt bricks		cement		0	0	0	0	0	0	0	Yes	Bipolar effective disorder	5	1	3		2					Yes	Yes	Yes	Yes	Yes	0	0	0	0	0	No	0	No	0			No
2018-03-28	Secondary	Christian	separated/divorced	no	Farmer/fish	own	corrugate		Burnt bricks		cement		Yes	0	0	Yes	Yes	Yes	Yes	Yes	Schizophrenia	9	12	3		2	13	4	1		Yes	0	0	Yes	0	0	0	0	0	0	No	0	No	0			No
2018-03-27	Secondary	Christian	single	yes	Unemployed	rent	corrugate		Burnt bricks		cement		Yes	0	0	Yes	Yes	0	0	0	Bipolar effective disorder	2	1	6	3						Yes	Yes	0	0					0	0	No	0	No	Yes	1	1	No
2018-03-27	Primary	Christian	separated/divorced	yes	Informal	live for free	corrugate		Burnt bricks		cement		Yes	0	Yes	Yes	Yes	0	Yes	Yes	Bipolar effective disorder	4	1	2	3						Yes	0	0	0					0	0	No	0	No	0			No
2018-03-27	Secondary	Christian	separated/divorced	yes	Unemployed	rent	corrugate		Burnt bricks		cement		0	0	0	Yes	Yes	0	Yes	Yes	Bipolar effective disorder	2	1	3							Yes	0	0	0					0	0	No	0	No	Yes	6		No
2018-03-27	Primary	Christian	single	yes	Unemployed	rent	corrugate		Burnt bricks		cement		Yes	Yes	0	Yes	Yes	Yes	Yes	Yes	Bipolar effective disorder	3	1	5							Yes	0	0	0					0	0	No	0	No	Yes	2		No
2018-03-27	tertiary	Christian	currently	no	Unemployed	live for free	corrugate		mud and wattle		cement		0	0	0	0	Yes	0	0	Yes	Schizophrenia	5	1	3		11					Yes	Yes	0	0					0	0	No	0	No	Yes	2	4	No
2018-03-27	Secondary	Christian	widowed	yes	Unemployed	live for free	corrugate		Burnt bricks		cement		Yes	0	0	Yes	Yes	0	0	Yes	Schizophrenia	5	3			14	1	6			Yes	0	0	0					0	0	No	0	No	0			No
2018-03-27	Secondary	Christian	single	yes	Unemployed	rent	corrugate		Burnt bricks		cement		Yes	0	0	Yes	Yes	0	Yes	Yes	Schizophrenia	6	2	3		1	9				Yes	0	0	0					0	0	No	0	No	Yes	9	9	No
2018-03-26	Primary	Christian	currently	yes	Unemployed	own	thatch		mud and wattle		mud		0	0	0	Yes	Yes	0	0	Yes	Bipolar effective disorder	2	1	3							Yes	0	0	0					0	0	No	0	No	0			No
2018-03-26	Primary	Christian	single	no	Unemployed	own	corrugate		other specify		mud		0	0	0	0	0	0	0	0	Schizophrenia	2	3	6							Yes	0	0	0					0	0	No	0	No	0			No
2018-03-26	tertiary	Christian	single	yes	Informal	own	corrugate		Burnt bricks		cement		Yes	Yes	Yes	Yes	Yes	Yes	0	Yes	major depressive disorder	15	7	3		2					Yes	0	0	0					0	0	No	0	No	0			No
2018-03-26	Secondary	Christian	single	yes	Unemployed	live for free	corrugate		Burnt bricks		cement		0	Yes	0	Yes	Yes	0	Yes	Yes	Bipolar effective disorder	13	7	3		1	2				Yes	0	0	0					0	0	No	0	No	Yes	3,5,6	3,5,6	No
2018-03-26	Primary	Christian	currently	yes	Farmer/fish	own	corrugate		Burnt bricks		cement		0	0	Yes	Yes	Yes	0	Yes	0	Bipolar effective disorder	7	13	3		2	5				Yes	0	0	0					0	0	No	0	No	0			No
2018-03-26	Secondary	Christian	currently	yes	Informal	rent	corrugate		Burnt bricks		cement		Yes	0	0	Yes	Yes	0	Yes	0	Schizophrenia	9	1	3							Yes	0	0	0					0	0	No	0	No	0			No
2018-03-27	Secondary	Christian	single	yes	Informal	live for free	corrugate		Burnt bricks		cement		Yes	Yes	Yes	Yes	Yes	Yes	Yes	Yes	Bipolar effective disorder	14	1	3		2					Yes	0	0	0					0	0	No	0	No	Yes	9	9	No
2018-03-26	tertiary	Moslem	currently	yes	Informal	rent	corrugate		Burnt bricks		tiles		Yes	Yes	0	Yes	Yes	0	Yes	Yes	Bipolar effective disorder	13	1	3							Yes	0	0	0					0	0	No	0	No	Yes	5	5	No
2018-03-26	Secondary	Christian	single	yes	Unemployed	own	corrugate		Burnt bricks		cement		Yes	Yes	0	Yes	Yes	Yes	Yes	Yes	Schizophrenia	2	12	3		11					Yes	Yes	0	0					0	0	No	0	No	Yes	5		No
2018-02-23	Primary	Moslem	widowed	no	Unemployed	live for free	corrugate		unburnt bricks		mud		Yes	0	0	Yes	Yes	0	Yes	Yes	Schizophrenia	2	1	3							Yes	0	0	0					0	0	No	0	No	0			No
2018-03-12	Primary	Moslem	widowed	no	Farmer/fish	own	corrugate		Burnt bricks		cement		0	0	0	Yes	Yes	0	Yes	Yes	Bipolar effective disorder	2	3	7							Yes	0	0	0					0	0	No	0	No	Yes	3		No
2018-07-03	Secondary	Christian	currently	yes	Unemployed	own	corrugate		Burnt bricks		cement		Yes	Yes	Yes	Yes	Yes	Yes	Yes	Yes	Bipolar effective disorder	2	1	3							Yes	0	0	0					0	0	No	0	No	Yes	4		No
2018-07-03	No formal education	Christian	separated/divorced	yes	Farmer/fish	own	corrugate		Burnt bricks		mud		0	0	0	Yes	Yes	0	0	Yes	Bipolar effective disorder	2	3								Yes	0	0	0					0	0	No	0	No	0			No
2018-06-28	Secondary	Moslem	single	yes	Unemployed	own	corrugate		Burnt bricks		cement		0	0	0	0	Yes	0	Yes	Yes	Schizophrenia	2	3	12		13	11				Yes	0	0	0					0	0	No	0	No	Yes	3		No
2018-06-07	Secondary	Christian	separated/divorced	yes	Farmer/fish	live for free	corrugate		Burnt bricks		cement		0	0	Yes	Yes	Yes	0	Yes	Yes	Bipolar effective disorder	2	1	3							Yes	0	0	Yes	Yes	0	0	0	0	0	No	0	No	0			No
2018-06-05	tertiary	Christian	currently	yes	Professional	live for free	corrugate		Burnt bricks		cement		Yes	0	0	Yes	0	0	0	Yes	Schizophrenia	5	15								Yes	0	0	0					0	0	No	0	No	0			No
2018-06-01	Primary	Christian	single	yes	Unemployed	live for free	corrugate		mud and wattle		mud		Yes	0	0	Yes	Yes	0	Yes	0	Bipolar effective disorder	2	3	1							Yes	Yes	0	0					0	0	No	0	No	0			No
2018-05-31	Secondary	Christian	currently	yes	Farmer/fish	own	corrugate		mud and wattle		mud		Yes	0	Yes	Yes	Yes	0	Yes	Yes	Bipolar effective disorder	2	3	12							Yes	Yes	0	Yes	0	0	0	0	0	0	No	0	No	Yes	3	3	No
2018-05-31	Primary	Christian	single	yes	Unemployed	live for free	corrugate		unburnt bricks		cement		Yes	0	0	Yes	0	0	0	Yes	Bipolar effective disorder	2	3	1		5					Yes	0	0	0					0	0	No	0	No	Yes	3		No
2018-05-29	Primary	Christian	currently	no	Farmer/fish	own	corrugate		other specify		other specify		0	0	Yes	Yes	Yes	0	0	Yes	Bipolar effective disorder	2	7	3		13					Yes	0	Yes	0					0	0	No	0	No	0			Yes	No
2018-05-29	No formal education	Moslem	separated/divorced	yes	Unemployed	own	corrugate		Burnt bricks		cement		Yes	0	0	Yes	Yes	Yes	Yes	Yes	Bipolar effective disorder	1	3	2							Yes	Yes	0	0					0	0	No	0	No	Yes	4	3	No
2018-05-29	Primary	Moslem	currently	yes	Unemployed	own	corrugate		other specify		cement		Yes	0	0	Yes	Yes	0	Yes	Yes	Bipolar effective disorder	4	3	1	6						Yes	0	0	0					0	0	No	0	No	0			No
2018-05-28	Secondary	Christian	currently	yes	Farmer/fish	own	corrugate		Burnt bricks		cement		Yes	0	Yes	Yes	Yes	0	Yes	Yes	Bipolar effective disorder	2	3	1			15				Yes	0	Yes	Yes	0	0	0	0	0	0	No	0	No	Yes	4		No
2018-05-24	Secondary	Christian	currently	yes	Professional	own	corrugate		Burnt bricks		cement		Yes	0	Yes	Yes	Yes	0	Yes	Yes	major depressive disorder	12	5	3			13	11			Yes	0	0	0					0	0	No	0	No	0			No
2018-05-23	No formal education	Christian	currently	yes	Farmer/fish	own	corrugate		Burnt bricks		mud		0	0	0	0	0	0	0	0	Bipolar effective disorder	5	3								Yes	0	0	0					0	0	No	0	No	0			No
2018-05-22	Primary	Christian	currently	yes	Farmer/fish	own	corrugate		Burnt bricks		cement		0	0	Yes	Yes	Yes	0	0	Yes	Bipolar effective disorder	2	3	1		14					Yes	Yes	0	Yes	Yes	0	0	0	0	0	No	0	No	Yes	6		No
2018-05-18	Primary	Moslem	separated/divorced	yes	Professional	live for free	corrugate		Burnt bricks		cement		Yes	0	Yes	Yes	Yes	0	Yes	Yes	Bipolar effective disorder	2	3	1	6						Yes	0	Yes	0					0	0	No	0	No	Yes	6		Yes	No
2018-05-18	Secondary	Moslem	currently	no	Professional	own	corrugate		Burnt bricks		other specify		Yes	0	Yes	Yes	Yes	0	Yes	Yes	Bipolar effective disorder	2	3								Yes	0	0	0					0	0	No	0	No	Yes	8		No
2018-05-18	Primary	Christian	single	yes	Unemployed	live for free	corrugate		Burnt bricks		mud		0	0	0	Yes	Yes	0	Yes	0	Bipolar effective disorder	2	1	3							Yes	0	0	0					0	0	No	0	No	0			No
2018-05-18	Secondary	Moslem	currently	yes	Farmer/fish	own	corrugate		Burnt bricks		cement		0	0	0	Yes	0	0	0	Yes	Bipolar effective disorder	1	3	13							Yes	0	0	0					0	0	No	0	No	Yes	3		No
2018-05-17	Secondary	Christian	single	yes	Informal	rent	corrugate		Burnt bricks		cement		Yes	0	0	Yes	0	0	0	Yes	Schizophrenia	2	3								Yes	0	Yes	Yes	0	0	0	0	0	0	No	0	No	0			No
2018-05-16	Primary	Christian	currently	yes	Farmer/fish	rent	tiles		unburnt bricks		cement		0	0	Yes	Yes	Yes	0	Yes	Yes	Schizophrenia	9	4	6	3						Yes	0	0	0					0	0	No	0	No	Yes	4		No
2018-05-17	Secondary	Moslem	currently	yes	Unemployed	rent	corrugate		Burnt bricks		cement		Yes	0	0	Yes	Yes	0	Yes	Yes	Bipolar effective disorder	5	3	1		12					Yes	0	0	0					0	0	No	0	No	Yes	4		No
2018-05-16	Primary	Christian	separated/divorced	yes	Farmer/fish	own	corrugate		Burnt bricks		mud		0	0	0	0	0	0	0	0	Bipolar effective disorder	2	3	1							Yes	Yes	0	0					0	0	No	0	No	Yes	2	4	No
2018-05-15	Primary	Christian	separated/divorced	yes	Unemployed	rent	tiles		Burnt bricks		cement		Yes	0	0	0	Yes	0	0	0	Bipolar effective disorder	6	3								Yes	0	Yes	Yes	0	0	0	0		0	No	0	No	0			No
2018-05-14	Secondary	Christian	single	yes	Professional	live for free	corrugate		Burnt bricks		mud		0	0	Yes	Yes	Yes	0	Yes	Yes	Bipolar effective disorder	2	3	1							Yes	0	0	0					0	0	No	0	No	0			No
2018-05-14	Secondary	Christian	currently	yes	Unemployed	own	corrugate		Burnt bricks		cement		0	0	0	0	Yes	0	0	0	Bipolar effective disorder	12	2	3							Yes	Yes	0	0					0	0	No	0	No	Yes	3	3	No
2018-05-11	Primary	Christian	widowed		Farmer/fish	own	corrugate		mud and wattle		mud		0	0	0	Yes	0	0	0	0	Bipolar effective disorder	2	3	6							Yes	0	0	0					0	0	No	0	No	Yes	8	3	No
2018-05-10	Secondary	Moslem	currently	yes	Professional	own	corrugate		Burnt bricks		cement		Yes	0	Yes	Yes	Yes	0	0	Yes	Bipolar effective disorder	2	1	3							Yes	0	0	0					0	0	No	0	No	0			No
2018-05-10	Secondary	Christian	separated/divorced	yes	Unemployed	rent	corrugate		Burnt bricks		cement		0	0	0	0	Yes	0	Yes	Yes	Bipolar effective disorder	5	3	1			13				Yes	0	0	0					0	0	No	0	No	Yes	7		No
2018-05-10	Primary	Moslem	widowed	yes	Unemployed	live for free	corrugate		Burnt bricks		mud		0	0	0	Yes	Yes	0	Yes	Yes	Bipolar effective disorder	13	3								Yes	Yes	0	0					0	0	No	0	No	Yes	7	8	No
2018-05-10	Primary	Christian	currently	yes	Unemployed	live for free	corrugate		Burnt bricks		cement		Yes	0	Yes	Yes	Yes	0	Yes	Yes	Bipolar effective disorder	2	3								Yes	0	0	0					0	0	No	0	No	Yes	5		No
2018-05-09	Primary	Christian	single	yes	Farmer/fish	own	corrugate		Burnt bricks		cement		Yes	0	Yes	Yes	Yes	0	0	0	Bipolar effective disorder	2	3	1									0	0					0	0	No	0	No	Yes	3	4	No
2018-05-08	Primary	Christian	separated/divorced	no	Farmer/fish	live for free	corrugate		mud and wattle		mud		0	0	0	0	0	0	Yes	0	Bipolar effective disorder	2	1								Yes	0	0	Yes	0	0	0	0	0	Yes	No	0	No	Yes	4		No
2018-05-04	Secondary	Christian	single	yes	Unemployed	live for free	corrugate		Burnt bricks		cement		Yes	0	0	Yes	Yes	0	0	Yes	Bipolar effective disorder	2	3	1							Yes	0	0	0					0	0	No	0	No	0			No
2018-05-04	Primary	Christian	single	yes	Farmer/fish	own	corrugate		Burnt bricks		mud		0	0	Yes	0	Yes	0	Yes	Yes	Schizophrenia	13	6	3		5					Yes	0	0	0					0	0	No	0	No	Yes	6		No
2018-05-04	Secondary	Christian	widowed	yes	Farmer/fish	live for free	corrugate		Burnt bricks		cement		Yes	0	Yes	Yes	Yes	0	Yes	Yes	major depressive disorder	13	4	3							Yes	0	0	0					0	0	No	0	No	Yes	8		No
2018-05-03	Secondary	Christian	single	yes	Informal	live for free	corrugate		Burnt bricks		cement		Yes	0	Yes	Yes	Yes	Yes	Yes	Yes	Bipolar effective disorder	2	3				5				Yes	Yes	0	0					0	0	No	0	No	0			No
2018-05-03	Primary	Moslem	separated/divorced	yes	Farmer/fish	live for free	corrugate		Burnt bricks		cement		0	0	Yes	Yes	0	0	0	Yes	Schizophrenia	5	3			2					Yes	0	0	0					0	0	No	0	No	0			No
2018-04-25	tertiary	Christian	single	yes	Unemployed	own	corrugate		Burnt bricks		cement		Yes	0	0	Yes	Yes	0	0	Yes	Schizophrenia	6	5	3		1					Yes	0	0	0					0	0	No	0	No	Yes	4	4	No
2018-08-13	Secondary	Christian	currently	no	Unemployed	rent	corrugate		Burnt bricks		cement		0	0	Yes	0	Yes	0	0	0	Schizophrenia	5	3								Yes	Yes	0	0					0	0	No	0	No	Yes	1		No
2018-03-12	Secondary	Christian	currently	no	Informal	own	corrugate		Burnt bricks		mud		0	0	0	0	Yes		0	0	Bipolar effective disorder	13	3								Yes	Yes	0	Yes	Yes	0	0	0	0	0	No	0	No	0			No
2018-06-20	Secondary	Christian	separated/divorced	yes	Farmer/fish	own	corrugate		Burnt bricks		cement		0	0	0	Yes	Yes	0	0	Yes	Bipolar effective disorder	13	3	1							Yes	0	0	0					0	0	No	0	No	Yes	9		No
2018-04-25	Secondary	Christian	single	yes	Unemployed	rent	corrugate				cement		Yes	0	0	0	Yes	0	0	0	major depressive disorder	10	3			13	2	5			Yes	0	0	0					0	0	No	0	No	Yes	5		No
2018-04-25	tertiary	Christian	separated/divorced	no	Unemployed	rent	corrugate		Burnt bricks		cement		Yes	0	0	0	Yes	0	0	Yes	Bipolar effective disorder	6	1	3	2						Yes	0	0	0					0	0	No	0	No	Yes	4		No
2018-04-25	Secondary	Christian	separated/divorced	yes	Unemployed	live for free	corrugate		Burnt bricks		cement		Yes	Yes	0	Yes	Yes	Yes	Yes	Yes	Bipolar effective disorder	9	1	3		13	6				Yes	0	0	0					0	0	No	0	No	Yes	1,4	1,4	Yes	No
2018-04-23	Secondary	Christian	single	no	Farmer/fish	own	corrugate		Burnt bricks		mud		0	0	0	0	Yes	0	0	0	Schizophrenia	5	6	3		2	13	1			Yes	0	0	0					0	0	No	0	No	0			No
2018-06-20	Secondary	Christian	single	yes	Unemployed	own	corrugate		Burnt bricks		cement		Yes	Yes	Yes	Yes	Yes	0	Yes	Yes	Bipolar effective disorder	13	1	3							Yes	0	0	0					0	0	No	0	No	0			No
2018-04-23	Primary	Christian	single	yes	Professional	rent	corrugate		Burnt bricks		cement		Yes	0	0	Yes	Yes	0	Yes	Yes	Schizophrenia	2	12	3		5					Yes	0	0	0					0	0	No	0	No	0			No
2018-04-25	tertiary	Christian	currently	yes	Unemployed	rent	corrugate		Burnt bricks		cement		Yes	0	0	Yes	Yes	Yes	Yes	Yes	major depressive disorder	5	3	4		6					Yes	Yes	0	0					0	0	No	0	No	Yes	2		No
2018-06-20	Primary	Christian	currently	yes	Farmer/fish	own	corrugate		Burnt bricks		other specify		0	0	Yes	0	Yes	0	Yes	0	Bipolar effective disorder	2	3	1							Yes	0	0	Yes	0	0	0	0	0	0	No	0	No	0			No
2018-04-30	tertiary	Christian	currently	no	Professional	own	corrugate		Burnt bricks		other specify		Yes	0	Yes	Yes	Yes	0	Yes	Yes	Bipolar effective disorder	2	3	1		7	14				Yes	0	0	Yes	0	0	0	0	0	0	No	0	No	Yes	4		No
2018-03-16	Secondary	Christian	separated/divorced	yes	Unemployed	live for free	corrugate		Burnt bricks		cement		Yes	0	0	Yes	Yes	0	Yes	Yes	Bipolar effective disorder	1	3	6		14					Yes	0	0	Yes	0	0	0	0	Yes	0	No	0	No	Yes	9		No
2018-06-20	tertiary	Moslem	single	yes	Professional	own	corrugate		Burnt bricks		mud		0	0	Yes	Yes	0	0	0	Yes	Bipolar effective disorder	2	1	3							Yes	0	0	0					0	0	No	0	No	Yes	4		No
2018-02-26	Secondary	Christian	separated/divorced	yes	Farmer/fish	own	corrugate		Burnt bricks		cement		Yes	Yes	0	Yes	Yes	Yes	Yes	Yes	Bipolar effective disorder	6	13	7	3	2					Yes	Yes	0	0					0	0	No	0	No	0			No
2018-04-26	Secondary	Christian	separated/divorced	no	Unemployed	own	corrugate		Burnt bricks		cement		Yes	0	0	0	Yes	0	Yes	Yes	Schizophrenia	6	5	3			9	13			Yes	0	0	0					0	0	No	0	No	Yes	5	5	No
2018-04-19	tertiary	Christian	single	yes	Unemployed	live for free	corrugate		Burnt bricks		cement		Yes	0	0	Yes	0	Yes	Yes	Yes	Bipolar effective disorder	2	1	3		6					Yes	0	Yes	0					0	0	No	0	No	Yes	4	3	No
2018-04-26	tertiary	Christian	single	yes	Unemployed	own	corrugate		Burnt bricks		cement		Yes	0	Yes	0	Yes	0	Yes	Yes	Bipolar effective disorder	5	3			6	1				Yes	0	0	0					0	0	No	0	No	Yes	5	4	No
2018-02-22	Secondary	Christian	single	yes	Professional	own	corrugate		Burnt bricks		cement		0	0	Yes	Yes	Yes	0	Yes	Yes	Bipolar effective disorder	2	3	1							Yes	0	0	0					0	0	No	0	No	0			No
2018-08-07	Secondary	Christian	single	yes	Unemployed	live for free	tiles		Burnt bricks		tiles		Yes	Yes	0	Yes	Yes	Yes	Yes	Yes	major depressive disorder	4									Yes	Yes	0	0					0	0	No	0	No	Yes	4		No
2018-02-22	Primary	Christian	separated/divorced	yes	Farmer/fish	own	corrugate		Burnt bricks		cement		Yes	0	0	0	0	0	0	0	Bipolar effective disorder	5	12	3		2					Yes	Yes	0	0					0	0	Yes	0	No	Yes	3		No
2018-04-24	tertiary	Christian	single	yes	Professional	rent	corrugate		Burnt bricks		cement		Yes	0	0	0	Yes	0	0	Yes	Bipolar effective disorder	2	1	3							Yes	0	0	0					0	0	No	0	No	Yes	3		No
2018-04-19	Secondary	Christian	separated/divorced	yes	Unemployed	own	corrugate		Burnt bricks		cement		Yes	0	0	0	Yes	0	Yes	Yes	Bipolar effective disorder	13	1	3		4					Yes	0	0	0					0	0	No	0	No	Yes	4	7	No
2018-04-24	Secondary	Christian	currently	no	Informal	own	corrugate		Burnt bricks		cement		0	0	Yes	Yes	Yes	0	Yes	Yes	Bipolar effective disorder	2	1	3							Yes	Yes	0	Yes	0	0	0	0	0	0	No	0	No	Yes	5	6	No
2018-04-18	Secondary	Christian	currently	yes	Farmer/fish	own	corrugate		mud and wattle		cement		0	0	0	Yes	Yes	0	0	0	Bipolar effective disorder	2	1	3							Yes	0	0	0					0	0	No	0	No	Yes	5	8	No
2018-08-29	Primary	Christian	single	yes	Farmer/fish	live for free	corrugate		mud and wattle		mud		0	0	0	Yes	Yes	0	0	Yes	Bipolar effective disorder	2	7	3		1					Yes	Yes	0	0					0	0	No	0	No	Yes	6		No
2018-04-18	Secondary	Christian	separated/divorced	yes	Unemployed	live for free	corrugate		Burnt bricks		cement		Yes	0	Yes	Yes	Yes	0	Yes	Yes	Schizophrenia	5	3								Yes	0	0	0					0	0	No	0	No	Yes	6	6	No
2018-05-02	tertiary	Christian	currently	yes	Unemployed	rent	tiles		Burnt bricks		tiles		Yes	Yes	0	Yes	Yes	Yes	Yes	Yes	major depressive disorder	13	12	3							Yes	0	0	0					0	0	No	0	No	Yes	4	4	No
2018-03-09	tertiary	Christian	single	yes	Professional	own	corrugate		Burnt bricks		cement		Yes	0	0	Yes	Yes	Yes	Yes	Yes	major depressive disorder	2	1	3							Yes	0	0	Yes	0	0	Yes	0	0	0	No	0	No	Yes	2		Yes	Yes	No
2018-06-21	Primary	Christian	widowed	yes	Farmer/fish	own	corrugate		Burnt bricks		cement		Yes	0	0	Yes	Yes	0	Yes	0	major depressive disorder	12									Yes	Yes	0	Yes	0	0	0	0	0	0	No	0	No	0			No
2018-04-23	Secondary	Christian	currently	yes	Professional	own	corrugate		Burnt bricks		cement		Yes	0	0	Yes	Yes	0	Yes	Yes	Schizophrenia	2	3	6							Yes	0	0	Yes	0	0	0	0	0	0	No	0	No	Yes	7		Yes
2018-02-26	Secondary	Christian	separated/divorced	yes	Unemployed	own	corrugate		Burnt bricks		mud		0	0	0	Yes	0	0	Yes	0	Bipolar effective disorder	5	3	1							Yes	Yes	0	0					0	0	No	0	No	Yes	1,2,5		No
2018-05-03	Secondary	Christian	currently	no	Farmer/fish	own	corrugate		Burnt bricks		cement		0	0	Yes	Yes	Yes	0	Yes	Yes	Bipolar effective disorder	2	3								Yes	0	0	0					0	0	No	0	No	0			No
2018-02-21	tertiary	Christian	single	yes	Unemployed	own	corrugate		Burnt bricks		cement		Yes	0	0	Yes	Yes	0	Yes	Yes	Schizophrenia	13	3	12							Yes	0	0	0					0	0	No	0	No	0			No
2018-03-12	Primary	Christian	single	yes	Farmer/fish	live for free	corrugate		Burnt bricks		cement		Yes	Yes	Yes	Yes	0	Yes	Yes	Yes	Schizophrenia	2	3								Yes	Yes	0	0					0	0	No	0	No	0			No
2018-04-17	Primary	Christian	separated/divorced	no	Unemployed	own	corrugate		Burnt bricks		cement		0	0	0	Yes	Yes	0	0	Yes	Bipolar effective disorder	13	12			3					Yes	0	0	0					0	0	No	0	No	Yes	4	3	No
2018-04-20	Primary	Moslem	single	yes	Unemployed	live for free	corrugate		Burnt bricks		cement		0	0	Yes	Yes	Yes	0	Yes	Yes	Bipolar effective disorder	5	3	6			2				Yes	0	0	0					0	0	No	0	No	0			No
2018-04-17	tertiary	Christian	currently	yes	Professional	own	corrugate		unburnt bricks		cement		Yes	0	0	Yes	Yes	0	Yes	Yes	Bipolar effective disorder	1	5	3		2	13	6			Yes	0	0	Yes	0	0	0	Yes	0	0	No	0	No	Yes	3,4	3,4	No
2018-05-07	Secondary	Christian	single	yes	Professional	live for free	corrugate		Burnt bricks		cement		Yes	Yes	Yes	0	Yes	0	0	0	Schizophrenia	6	2	3	4						Yes	0	0	0					0	0	No	0	No	Yes	3		No
2018-04-17	Secondary	Christian	currently	yes	Farmer/fish	own	corrugate		Burnt bricks		cement		0	0	0	0	Yes	0	0	Yes	Bipolar effective disorder	9	1	3		2					Yes	0	0	0					0	0	No	0	No	Yes	3		No
2018-04-16	Secondary	Others	single	yes	Farmer/fish	rent	corrugate		Burnt bricks		cement		Yes	0	0	Yes	Yes	0	0	Yes	Schizophrenia	6	5	3							Yes	0	0	0					0	0	No	0	No	Yes	3		No
2018-04-16	Secondary	Christian	single	yes	Farmer/fish	live for free	corrugate		Burnt bricks		cement		Yes	0	Yes	0	Yes	0	Yes	Yes	Bipolar effective disorder	2	3								Yes	0	Yes	0					Yes	Yes	No	0	No	Yes	4	7	No
2018-03-12	No formal education	Christian	single	yes	Unemployed	own	tiles		Burnt bricks		tiles		Yes	0	0	0	Yes	Yes	Yes	Yes	Schizophrenia	13	3								Yes	Yes	0	0					0	0	No	0	No	Yes	3		No
2018-09-03	Primary	Moslem	separated/divorced	no	Informal	rent	corrugate		mud and wattle		cement		Yes	0	0	0	Yes	0	0	Yes		5	3			1					Yes	0	0	0					0	0	No	0	No	Yes	8	7	No
2018-05-07	Secondary	Christian	single	yes	Unemployed	live for free	corrugate		Burnt bricks		tiles		Yes	Yes	0	Yes	Yes	0	Yes	Yes	major depressive disorder	4	10								Yes	0	0	0					0	0	No	0	No	Yes	5		No
2018-02-26	Primary	Christian	currently	yes	Farmer/fish	own	corrugate		Burnt bricks		cement		Yes	0	Yes	Yes	Yes	0	0	Yes	Bipolar effective disorder	2	1	6	3						Yes	0	0	0					0	0	No	0	No	Yes	4		No
2018-03-17	No formal education	Christian	single	yes	Unemployed	own	tiles		Burnt bricks		cement		Yes	Yes	0	Yes	Yes	Yes	Yes	Yes	Bipolar effective disorder	9	4								Yes	0	0	0					0	0	No	0	No	Yes	3		No
2018-03-09	Secondary	Christian	currently	yes	Farmer/fish	rent	corrugate		Burnt bricks		cement		Yes	0	0	Yes	Yes	0	Yes	Yes	Bipolar effective disorder	2	1	3							Yes	0	0	0					0	0	No	0	No	Yes	4	4	No
2018-04-17	Secondary	Christian	separated/divorced	yes	Farmer/fish	live for free	corrugate		Burnt bricks		cement		0	0	0	0	0	0	Yes	Yes	Schizophrenia	5	3			13					Yes	0	0	0					0	0	No	0	No	Yes	4	4	No
2018-03-23	tertiary	Christian	widowed	yes	Unemployed	rent	corrugate		Burnt bricks		cement		0	0	0	0	Yes	Yes	Yes	Yes	Bipolar effective disorder	12	5	3	1						Yes	0	0	0					0	0	No	0	No	Yes	6		No
2018-02-27	Secondary	Christian	separated/divorced	yes	Farmer/fish	own	corrugate		Burnt bricks		cement		Yes	0	Yes	Yes	Yes	0	Yes	Yes	Bipolar effective disorder	2	3	12							Yes	0	0	0					0	0	No	0	No	Yes	4		No
2018-03-23	Secondary	Christian	single	yes	Informal	own	corrugate		Burnt bricks		tiles		Yes	Yes	0	Yes	Yes	Yes	Yes	Yes	Bipolar effective disorder	5	1	3		13	11	2	12	6	Yes	0	0	0					0	0	No	0	No	Yes	3		No
2018-04-19	Primary	Christian	separated/divorced	no	Farmer/fish	own	corrugate		Burnt bricks		cement		Yes	Yes	Yes	Yes	Yes	Yes	Yes	Yes	Bipolar effective disorder	2	3	1		13					Yes	Yes	0	0					0	0	No	0	No	Yes	7		No
2018-08-08	tertiary	Moslem	separated/divorced	yes	Professional	live for free	tiles		Burnt bricks		tiles		Yes	Yes	0	Yes	Yes	Yes	Yes	Yes	Schizophrenia	6	2	3		13	5				Yes	0	Yes	0					0	0	No	0	No	Yes	4	3	No
2018-03-12	Secondary	Christian	separated/divorced	yes	Farmer/fish	live for free	corrugate		Burnt bricks		cement		Yes	0		Yes	Yes	0	Yes	Yes	Bipolar effective disorder	2	3								Yes	Yes	0	0					0	0	No	0	No	Yes	2,4,5,9	4	No
2018-03-06	Secondary	Christian	widowed	yes	Unemployed	own	tiles		Burnt bricks		cement		Yes	0	Yes	Yes	Yes	0	Yes	Yes	Bipolar effective disorder	13	3	1							Yes	Yes	0	0					0	0	No	0	No	0			No
2018-04-12	Secondary	Moslem	single	yes	Unemployed	live for free	corrugate		Burnt bricks		cement		Yes	0	Yes	Yes	Yes	0	Yes	Yes	Schizophrenia	5	3	6		12	13				Yes	0	0	0					0	0	No	0	No	0			No
2018-03-06	Primary	Christian	widowed	yes	Farmer/fish	own	corrugate		Burnt bricks		cement		Yes	0	Yes	Yes	0	0	Yes	Yes	Schizophrenia	2	3								Yes	0	0	0					0	0	No	0	No	Yes	2		No
2018-05-09	tertiary	Christian	single	yes	Unemployed	own	corrugate		Burnt bricks		cement		Yes	0	0	Yes	Yes	Yes	Yes	Yes	Bipolar effective disorder	1	2	3									0	0					0	0	No	0	No	Yes	2		No
2018-03-26	Secondary	Moslem	single	yes	Unemployed	live for free	corrugate		Burnt bricks		tiles		Yes	Yes	0	Yes	Yes	Yes	Yes	Yes	Schizophrenia	5	3								Yes	0	0	0					0	0	No	0	No	0			No
2018-04-12	Primary	Christian	currently	yes	Unemployed	rent	corrugate		Burnt bricks		cement		Yes	0	0	Yes	Yes	0	0	Yes	Schizophrenia	2	1	3		6	5	3			Yes	Yes	0	0					0	0	No	0	No	Yes	1,7	1,7	Yes	No
2018-03-06	Primary	Christian	separated/divorced	yes	Unemployed	rent	corrugate		Burnt bricks		cement		Yes	0	Yes	Yes	Yes	0	0	Yes	Bipolar effective disorder	2	1	3							Yes	0	0	0					0	0	No	0	No	Yes	4,7		No
2018-04-12	Primary	Moslem	currently	yes	Unemployed	live for free	tiles		Burnt bricks		cement		0	0	Yes	Yes	Yes	0	Yes	Yes	Schizophrenia	6	13	3							Yes	Yes	0	0					0	0	No	0	No	Yes	7		No
2018-03-07	Secondary	Christian	single	yes	Farmer/fish	live for free	corrugate		Burnt bricks		cement		0	0	0	0	0	0	Yes	Yes	Schizophrenia	13	3								Yes	Yes	0	Yes	Yes	0	Yes	0	0	0	No	0	No	0			No
2018-07-26	Primary	Moslem	separated/divorced	no	Unemployed	live for free	corrugate		other specify		mud		Yes	0	0	0	Yes	0	0	Yes	Bipolar effective disorder	7				13	3				Yes	0	0	0					0	0	No	0	No	0			No
2018-04-10	tertiary	Christian	single	yes	Farmer/fish	live for free	corrugate		Burnt bricks		cement		0	0	0	Yes	0	0	Yes	Yes	Bipolar effective disorder	2	1	3		13					Yes	0	0	0					0	0	No	0	No	Yes	4	9	No
2018-05-10	Secondary	Christian	separated/divorced	yes	Professional	live for free	other(specify)		other specify		cement		Yes	0	0	Yes	0	0	Yes	Yes	Schizophrenia	6	2	3							Yes	Yes	0	0					0	0	No	0	No	0			No
2018-06-25	Primary	Christian	separated/divorced	no	Unemployed	live for free	corrugate		mud and wattle		mud		0	0	0	Yes	0	0	0	Yes	major depressive disorder	4									Yes	Yes	0	Yes	0	0	0	0	0	0	No	0	No	Yes	6		No
2018-08-08	tertiary	Christian	separated/divorced	yes	Professional	live for free	corrugate		Burnt bricks		cement		Yes	Yes	0	Yes	Yes	Yes	Yes	Yes	Bipolar effective disorder	9	7	3		2	1	13	14		Yes	0	0	0					0	0	No	0	No	Yes	1	8	No
2018-02-26	Secondary	Christian	single	yes	Unemployed	rent	corrugate		Burnt bricks		mud		0	0	0	0	Yes	0	Yes	Yes		5	4	1	3	2	12				Yes	0	0	0					0	0	No	0	No	Yes	3,8		No
2018-02-20	tertiary	Christian	separated/divorced	no	Professional	own	corrugate		mud and wattle		cement		Yes	0	0	Yes	Yes	0	Yes	Yes	Schizophrenia	5	3			9					Yes	0	0	0					0	0	No	0	No	Yes	4		No
2018-05-10	Secondary	Christian	single	yes	Unemployed	own	corrugate		Burnt bricks		cement		Yes	0	0	Yes	Yes	0	Yes	Yes	Bipolar effective disorder	2	1	3							Yes	0	0	0					0	0	No	0	No	Yes	3		No
2018-04-10	tertiary	Christian	widowed	yes	Unemployed	rent	corrugate		Burnt bricks		cement		Yes	0	0	Yes	0	0	Yes	Yes	Schizophrenia	2	3			6					Yes	Yes	0	Yes	0	0	0	0	0	0	No	0	No	0			No
2018-05-10	tertiary	Christian	single	yes	Informal	own	corrugate		Burnt bricks		tiles		0	0	Yes	Yes	Yes	0	Yes	Yes	major depressive disorder	10	15								Yes	0	0	0					0	0	No	0	No	0			No
2018-05-10	tertiary	Christian	single	yes	Unemployed	own	corrugate		Burnt bricks		cement		Yes	0	0	Yes	Yes	Yes	Yes	Yes	Schizophrenia	5	3	12							Yes	0	0	0					0	0	No	0	No	Yes	3		No
2018-05-14	Secondary	Christian	currently	yes	Unemployed	live for free	tiles		Burnt bricks		cement		Yes	0	0	Yes	Yes	0	Yes	Yes	major depressive disorder	4	1	5	3						Yes	0	0	0					0	0	No	0	No	Yes	6	6	Yes
2018-05-14	Secondary	Christian	single	no	Farmer/fish	live for free	corrugate		Burnt bricks		cement		0	0	0	0	Yes	0	Yes	Yes	Bipolar effective disorder	5	3			10	7	1			Yes	0	0	0					0	0	No	0	No	Yes	4		No
2018-02-20	Secondary	Christian	separated/divorced	yes	Informal	own	corrugate		mud and wattle		cement		Yes	Yes	0	Yes	Yes	0	0	Yes	Schizophrenia	5	6			2					Yes	0	0	0					0	0	No	0	No	0	1		Yes	No	Yes
2018-03-23	Primary	Christian	currently	no	Informal	own	corrugate		Burnt bricks		cement		Yes	0	Yes	0	Yes	0	Yes	Yes	Schizophrenia	5	12	3		14					Yes	0	0	0					0	0	No	0	No	Yes	7	4	No
2018-05-14	Secondary	Christian	separated/divorced	yes	Unemployed	live for free	corrugate		Burnt bricks		cement		Yes	0	0	0	0	0	0	Yes	Bipolar effective disorder	6	15	3			4	5			Yes	Yes	Yes	Yes	0	0	0	0	0	0	No	0	No	0			No
2018-06-26	Secondary	Christian	currently	yes	Unemployed	own	corrugate		Burnt bricks		mud		Yes	0	0	0	Yes	0	0	Yes	Bipolar effective disorder	1	13	3							Yes	0	0	0					0	0	No	0	No	Yes	3	5	No
2018-04-09	Primary	Christian	single	yes	Unemployed	rent	corrugate		Burnt bricks		cement		0	0	0	0	0	0	Yes	0	major depressive disorder	13	1	3		5					Yes	0	0	0					0	0	No	0	No	Yes	5	5	No
2018-02-26	Primary	Christian	separated/divorced	no	Unemployed	rent	corrugate		Burnt bricks		cement		0	0	0	Yes	Yes	0	0	Yes	Bipolar effective disorder	9	1			2	3				Yes	Yes	0	0					0	0	No	0	No	0	1	1	No
2018-05-14	Secondary	Christian	separated/divorced	yes	Farmer/fish	live for free	corrugate		Burnt bricks		cement		0	0	Yes	Yes	Yes	0	Yes	Yes	Bipolar effective disorder	5	1	3		2	13				Yes	0	0	0					0	0	No	0	No	Yes	5		No
2018-07-27	Primary	Christian	currently	yes	Farmer/fish	rent	corrugate		Burnt bricks		cement		Yes	0	Yes	Yes	Yes	0	Yes	Yes	Bipolar effective disorder	2	1	3							Yes	0	0	0					0	0	No	0	No	Yes	3		No
2018-05-14	tertiary	Christian	separated/divorced	yes	Unemployed	live for free	corrugate		Burnt bricks		cement		Yes	0	0	Yes	Yes	0	Yes	Yes	Bipolar effective disorder	6	2	1	3						Yes	0	0	0					0	0	No	0	No	Yes	9	7	No
2018-05-15	tertiary	Christian	single	yes	Unemployed	live for free	corrugate		Burnt bricks		cement		Yes	0	Yes	Yes	Yes	0	Yes	Yes	Schizophrenia	4	3	9							Yes	Yes	0	0					0	0	No	0	No	Yes	3	6	No
2018-08-09	Secondary	Christian	separated/divorced	yes	Farmer/fish	live for free	corrugate		Burnt bricks		cement		Yes	0	0	Yes	Yes	0	Yes	Yes	Bipolar effective disorder	5	1	3							Yes	0	0	0					0	0	No	0	No	Yes	4		No
2018-04-09	Secondary	Christian	currently	yes	Unemployed	rent	corrugate		Burnt bricks		cement		Yes	0	0	0	Yes	0	0	Yes	Bipolar effective disorder	2	1	12	3						Yes	Yes	0	0					0	0	No	0	No	Yes	7	6	No
2018-04-09	Secondary	Christian	currently	no	Informal	rent	corrugate		Burnt bricks		cement		Yes	0	0	Yes	Yes	0	Yes	Yes	major depressive disorder	13	12	3							Yes	0	0	0					0	0	No	0	No	0			No
2018-02-26	Secondary	Christian	separated/divorced	yes	Unemployed	rent	corrugate		Burnt bricks		cement		Yes	0	0	0	Yes	0	0	0	Bipolar effective disorder	7	2	3	14	1	13				Yes	0	Yes	0					0	0		0	No	Yes	2,6		No
2018-05-15	tertiary	Christian	currently	yes	Unemployed	live for free	corrugate		Burnt bricks		cement		Yes	0	0	Yes	Yes	Yes	Yes	Yes	Schizophrenia	5	6	3							Yes	0	0	0					0	0	No	0	No	0			No
2018-05-15	Primary	Christian	separated/divorced	yes	Informal	own	corrugate		Burnt bricks		mud		Yes	0	0	Yes	Yes	Yes	Yes	Yes	Bipolar effective disorder	13	1	3		5	2				Yes	0	0	0					0	0	No	0	No	Yes	4	3	No
2018-03-21	Primary	Christian	single	yes	Unemployed	live for free	corrugate		Burnt bricks		cement		Yes	0	0	Yes	Yes	0	Yes	Yes	Bipolar effective disorder	13	1	3							Yes	0	0	0					0	0	No	0	No	Yes	1,6	1	No
2018-06-27	Secondary	Christian	separated/divorced	yes	Professional	own	corrugate		Burnt bricks		cement		Yes	0	Yes	Yes	Yes	0	Yes	Yes	Bipolar effective disorder	5	4	3							Yes	0	0	0					0	0	No	0	No	0			No
2018-07-27	Primary	Christian	currently	yes	Unemployed	own	corrugate		Burnt bricks		cement		0	0	0	Yes	0	0	Yes	Yes	Bipolar effective disorder	1	2	3							Yes	0	0	0					0	0	No	0	No	0			No
2018-05-17	Secondary	Christian	separated/divorced	yes	Unemployed	own	corrugate		Burnt bricks		cement		0	0	0	0	Yes	0	0	Yes	Bipolar effective disorder	9									Yes	0	0	0					0	0	No	0	No	Yes	4		No
2018-04-09	tertiary	Christian	single	yes	Unemployed	rent	corrugate		Burnt bricks		cement		Yes	Yes	0	0	Yes	Yes	Yes	Yes	Bipolar effective disorder	15	9	14	3	5	1	15			Yes	0	0	0					0	0	No	0	No	0			No
2018-05-16	Secondary	Christian	separated/divorced	yes	Informal	rent	corrugate		Burnt bricks		cement		Yes	0	0	Yes	Yes	0	Yes	Yes	Bipolar effective disorder	13	3			1	2	5			Yes	0	0	0					0	0	No	0	No	Yes	4		No
2018-05-17	Secondary	Christian	separated/divorced	no	Unemployed	own	corrugate		Burnt bricks		cement		0	0	0	0	Yes	Yes	Yes	Yes	major depressive disorder	5	3	4							Yes	0	0	0					0	0	No	0	No	0			No
2018-03-07	Secondary	Christian	single	no	Informal	rent	corrugate		Burnt bricks		cement		Yes	0	0	Yes	Yes	0	0	Yes	Bipolar effective disorder	5	3			2	4	13			Yes	0	0	0					0	0	No	0	No	Yes	7		No
2018-08-09	tertiary	Christian	currently	yes	Professional	live for free	corrugate		Burnt bricks		cement		Yes	0	0	Yes	Yes	0	Yes	Yes	Bipolar effective disorder	1	9			12	4	10			Yes	0	0	0					0	0	No	0	No	0			No
2018-03-07	Primary	Christian	currently	yes	Unemployed	rent	corrugate		Burnt bricks		cement		Yes	0	Yes	Yes	Yes	0	Yes	Yes	Bipolar effective disorder	13	3								Yes	0	0	0					0	0	No	0	No	Yes	5	5	No
2018-04-13	Primary	Christian	currently	yes	Unemployed	own	corrugate				mud		0	0	Yes	Yes	0	0	Yes	Yes	Schizophrenia	2	3								Yes	Yes	Yes	0					0	0	No	0	No	0			No
2018-03-01	tertiary	Christian	currently	yes	Unemployed	own	corrugate		Burnt bricks		cement		Yes	0	0	0	Yes	Yes	0	Yes	Bipolar effective disorder		5	1	3		2				Yes	0	0	0					0	0	No	0	No	Yes	2		No
2018-08-29	Primary	Christian	currently	no	Unemployed	rent	corrugate		Burnt bricks		cement		0	0	0	0	0	0	0	0	Schizophrenia	14	3	13		2					Yes	0	0	0					0	0	No	0	No	0			No
2018-05-22	Secondary	Moslem	currently	no	Farmer/fish	own	corrugate		Burnt bricks		cement		Yes	0	Yes	Yes	Yes	0	0	Yes	Bipolar effective disorder	1	3	5		2					Yes	0	0	0					0	0	No	0	No	Yes	3	4	No
	Primary	Christian	separated/divorced	yes	Unemployed	live for free	corrugate		Burnt bricks		cement		Yes	0	0	0	Yes	0	0	Yes	Bipolar effective disorder	2	12	3							Yes	Yes	0	0					0	0	No	0	No	Yes	8		No
2018-03-20	Secondary	Christian	currently	no	Unemployed	own	corrugate		unburnt bricks		cement		Yes	0	0	Yes	Yes	0	Yes	0	Schizophrenia	2	3								Yes	0	0	0					0	0	No	0	No	0			No
2018-03-01	tertiary	Christian	single	no	Unemployed	own	tiles		unburnt bricks		cement		Yes	Yes	0	0	Yes	0	0	0	Schizophrenia	9	4	3	6						Yes	Yes	0	0					0	0	No	0	No	Yes	7		No
2018-05-21	Secondary	Christian	separated/divorced	yes	Unemployed	own	corrugate		Burnt bricks		tiles		Yes	Yes	0	Yes	Yes	Yes	Yes	Yes	Bipolar effective disorder	5	3			13	2				Yes	0	0	0					0	0	No	0	No	Yes	5	6	No
2018-08-20	Secondary	Christian	single	yes	Unemployed	live for free	corrugate		Burnt bricks		cement		Yes	0	Yes	Yes	Yes	Yes	Yes	Yes	Schizophrenia	6	5	3							Yes	0	0	0					0	0	No	0	No	Yes	5	5	No
2018-03-01	Primary	Christian	single	no	Unemployed	own	corrugate		Burnt bricks		tiles		Yes	0	0		Yes	Yes	Yes	Yes	Schizophrenia	2	3								Yes	Yes	0	0					0	0	No	0	No	0			No
2018-02-23	Primary	Christian	separated/divorced	yes	Unemployed	live for free	corrugate		Burnt bricks		cement		Yes	Yes	0	0	Yes	0	Yes	Yes	Schizophrenia	2	1	3			6				Yes	0	0	0					0	0	No	0	No	Yes	7		No
2018-03-20	tertiary	Moslem	currently	yes	Professional	rent	corrugate		Burnt bricks		cement		0	0	Yes	Yes	Yes	0	0	Yes	Bipolar effective disorder	13	3	4							Yes	0	0	0					0	0	No	0	No	0			No
2018-03-13	No formal education	Christian	separated/divorced	yes	Unemployed	own	corrugate		Burnt bricks		mud		0	0	0	0	Yes	0	0	Yes	Bipolar effective disorder	2	3	7							Yes	0	0	0					0	0	No	0	No	0			No
2018-03-01	Secondary	Christian	single	yes	Professional	own	corrugate		Burnt bricks		cement		Yes	0	0	Yes	Yes	Yes	Yes	Yes	Schizophrenia	3	9	14		2	5				Yes	Yes	0	0					0	0	No	0	No	0			No
2018-04-03	tertiary	Moslem	currently	yes	Unemployed	live for free	corrugate		Burnt bricks		cement		Yes	0	0	0	Yes	0	0	Yes	Bipolar effective disorder	5	1	3		2					Yes	Yes	0	0					0	0	No	0	No	Yes	7		No
2018-08-23	Secondary	Moslem	separated/divorced	yes	Unemployed	rent	corrugate		Burnt bricks		cement		0	0	0	0	0	0	Yes	Yes	Bipolar effective disorder	1	5								Yes	Yes	0	0					0	0	No	0	No	Yes	5	7	No
2018-04-04	Secondary	Christian	currently	yes	Unemployed	own	corrugate		Burnt bricks		cement		Yes	0	0	Yes	Yes	0	Yes	Yes	Bipolar effective disorder	6	2	1	3						Yes	Yes	0	0					0	0	No	0	No	0			No
2018-04-04	Secondary	Christian	separated/divorced	no	Unemployed	rent	corrugate		Burnt bricks		cement		Yes	0	0	Yes	0	0	Yes	Yes	Bipolar effective disorder	2	3								Yes	Yes	0	Yes	0	0	0	0	0	0	No	0	No	Yes	4	4	No
2018-04-04	Secondary	Christian	single	yes	Unemployed	live for free	corrugate		Burnt bricks		cement		Yes	0	0	Yes	Yes	Yes	Yes	Yes	Schizophrenia	5	3								Yes	0	0	0					0	0	No	0	No	0			No
2018-02-23	Secondary	Christian	single	yes	Unemployed	own	corrugate		unburnt bricks		other specify		Yes	0	0	Yes	Yes	0	Yes	Yes	Bipolar effective disorder	13	1	3		7	10	5	2	9	Yes	0	0	0					0	0	No	0	No	Yes	6		No
2018-05-28	Secondary	Christian	single	yes	Unemployed	rent	corrugate		Burnt bricks		cement		Yes	0	0	Yes	Yes	0	0	Yes	Schizophrenia	7	13	3							Yes	0	0	0					0	0	No	0	No	0			No
2018-03-15	Primary	Christian	single	no	Farmer/fish	own	corrugate		Burnt bricks		cement		Yes	0	0	Yes	Yes	0	0	Yes	Bipolar effective disorder	2	3	1							Yes	0	0	Yes	0	0	0	0	0	0	No	0	No	Yes	4		No
2018-04-10	Primary	Christian	currently	yes	Farmer/fish	own	corrugate		Burnt bricks		cement		0	0	0	0	Yes	0	0	0	Bipolar effective disorder	13	3	1							Yes	Yes	0	0					0	0	No	0	No	Yes	4	4	No
2018-03-01	Primary	Moslem	single	yes	Unemployed	own	corrugate		Burnt bricks		cement		Yes	Yes	0	Yes	Yes	Yes	Yes	Yes	major depressive disorder	2	3								Yes	0	0	0					0	0	No	0	No	0			No
2018-03-19	Primary	Christian	single	yes	Unemployed	live for free	corrugate		Burnt bricks		cement		Yes	Yes	0	Yes	Yes	Yes	Yes	Yes	Bipolar effective disorder	5	3	12							Yes	0	0	0					0	0	No	0	No	0			No
2018-03-29	tertiary	Moslem	single	yes	Professional	own	corrugate		Burnt bricks		mud		0	0	0	Yes	Yes	0	Yes	Yes	Bipolar effective disorder	13	3	1							Yes	Yes	0	0					0	0	No	0	No	0			No
2018-03-13	Primary	Christian	single	yes	Informal	own	corrugate		Burnt bricks		tiles		Yes	Yes	0	Yes	Yes	0	Yes	Yes	Bipolar effective disorder	2	3	1	6						Yes	0	0	0					0	0	No	0	No	Yes	4	3	No
2018-03-15	tertiary	Moslem	single	yes	Unemployed	own	corrugate		Burnt bricks		mud		0	0	Yes	Yes	Yes	0	0	Yes	Bipolar effective disorder	4	3	1							Yes	0	0	0					0	0	No	0	No	0			No
2018-08-28	Secondary	Christian	single	no	Unemployed	own	corrugate		Burnt bricks		cement		Yes	Yes	0	Yes	Yes	Yes	Yes	Yes	Schizophrenia	6	3			2	9	1			Yes	0	0	0					0	0	No	0	No	0			No
2018-07-09	Primary	Christian	currently	yes	Unemployed	own	corrugate		Burnt bricks		cement		Yes	Yes	Yes	Yes	Yes	Yes	Yes	Yes	Bipolar effective disorder	2	11	3		13	5				Yes	Yes	0	0					0	0	No	0	No	Yes	9		No
2018-06-01	Secondary	Christian	separated/divorced	yes	Farmer/fish	live for free	corrugate		Burnt bricks		mud		0	Yes	0	Yes	0	0	Yes	Yes	Bipolar effective disorder	9	3			13					Yes	0	0	0					0	0	No	0	No	Yes	4		No
2018-08-14	Secondary	Christian	single	yes	Unemployed	live for free	corrugate		Burnt bricks		cement		Yes	0	Yes	Yes	Yes	0	Yes	Yes	Bipolar effective disorder	10	7	3		5	13				Yes	Yes	0	0					0	0	No	0	No	Yes	9		No
2018-03-29	tertiary	Christian	single	yes	Professional	own	corrugate		Burnt bricks		tiles		Yes	0	Yes	Yes	Yes	Yes	Yes	Yes	Bipolar effective disorder	9	15	3		6					Yes	Yes	0	Yes	0	0	0	0	0	0	No	0	No	Yes	7	7	No
2018-08-23	Primary	Christian	widowed	no	Unemployed	own	corrugate		Burnt bricks		cement		Yes	0	0	0	Yes	0	Yes	Yes	Bipolar effective disorder	5	1	3		13					Yes	0	0	0					0	0	No	0	No	Yes	6		No
2018-03-29	Primary	Christian	single	yes	Unemployed	live for free	corrugate		other specify		mud		0	0	0	0	Yes	0	0	0	Bipolar effective disorder	2	3			13					Yes	0	0	0					0	0	No	0	No	Yes	3	3	No
2018-04-06	Primary	Christian	separated/divorced	yes	Farmer/fish	live for free	corrugate		Burnt bricks		mud		0	0	Yes	Yes	Yes	0	0	Yes	Bipolar effective disorder	13	3			1	5				Yes	0	0	Yes	0	0	0	0	0	0	No	0	No	Yes	3	4	No
2018-03-19	Primary	Christian	separated/divorced	yes	Unemployed	rent	corrugate		Burnt bricks		cement		Yes	0	0	Yes	Yes	0	Yes	Yes	Bipolar effective disorder	2	1	3							Yes	0	0	0					0	0	No	0	No	Yes	5		No
2018-06-07	tertiary	Christian	single	yes	Unemployed	live for free	corrugate		Burnt bricks		cement		Yes	0	0	0	Yes	0	0	Yes	Schizophrenia	9	3	1		5	12				Yes	0	0	Yes	0	0	0	0	0	0	No	0	No	Yes	7		No
2018-08-14	Primary	Others	single	no	Unemployed	live for free	corrugate		Burnt bricks		cement		Yes	0	0	Yes	0	Yes	Yes	Yes	Schizophrenia	6	2	3	12	14					Yes	Yes	Yes	0					0	0	No	0	No	0			No
	Primary	Christian	currently	yes	Unemployed	live for free	corrugate		Burnt bricks		mud		0	0	0	0	Yes	0	0	0	Bipolar effective disorder	2	3								Yes	0	0	0					0	0	No	0	No	Yes	5	4	No
	tertiary	Christian	separated/divorced	yes	Farmer/fish	own	corrugate		Burnt bricks		tiles		Yes	0	0	Yes	Yes	Yes	0	Yes	Schizophrenia	13	3			12	5	2	6		Yes	Yes	Yes	Yes	Yes	0	0	0	0	0	No	0	No	Yes	3	4	No
2018-07-03	Secondary	Christian	separated/divorced	no	Unemployed	live for free	corrugate		other specify		cement		0	0	Yes	Yes	Yes	0	Yes	0	Bipolar effective disorder	1	3	2							No		0	Yes	0	0	0	0	0	0	No	0	No	0			No
2018-08-30	Primary	Christian	separated/divorced	yes	Unemployed	own	corrugate		Burnt bricks		cement		0	0	0	Yes	Yes	0	0	Yes	Bipolar effective disorder	7	2	3		13	4	1			Yes	0	0	0					0	0	No	0	No	Yes	3		No
2018-03-16	Primary	Christian	separated/divorced	no	Unemployed	rent	corrugate		mud and wattle		mud		0	0	0	0	Yes	0	0	0	major depressive disorder	12	2	3		1					Yes	0	0	0					0	0	No	0	No	Yes	3		No
2018-02-28	Secondary	Christian	single	yes	Informal	own	corrugate		Burnt bricks		cement		Yes	0	0	0	Yes	0	0	Yes	Bipolar effective disorder	5	1	3							Yes	0	0	Yes	0	0	0	0	0	0	No	0	No	Yes	2		No
2018-03-29	Primary	Christian	widowed	yes	Unemployed	own	corrugate		Burnt bricks		mud		0	0	0	0	0	0	Yes	Yes	Bipolar effective disorder										Yes	0	0	0					0	0	No	0	No	0			No
2018-07-03	Secondary	Christian	single	yes	Informal	live for free	corrugate		Burnt bricks		cement		Yes	0	Yes	Yes	Yes	0	Yes	Yes	Bipolar effective disorder	2	3	1		6					Yes	0	0	0					0	0	No	0	No	Yes	6		No
2018-05-16	Primary	Christian	currently	yes	Farmer/fish	own	corrugate		Burnt bricks		mud		0	Yes	Yes	Yes	Yes	0	0	Yes	Bipolar effective disorder	1	2	3							Yes	0	0	0					0	0	No	0	No	0			No
2018-03-27	Secondary	Christian	single	yes	Professional	rent	corrugate		Burnt bricks		cement		Yes	0	0	0	Yes	0	0	Yes	Bipolar effective disorder	5	1	3		2	13				Yes	0	0	0					0	0	No	0	No	Yes	4	4	No
2018-06-06	Primary	Christian	currently	no	Unemployed	live for free	corrugate		Burnt bricks		mud		0	0	0	0	0	0	0	0	Bipolar effective disorder	2	1	3							Yes	0	0	0					0	0	No	0	No	0			No
2018-08-01	No formal education	Moslem	widowed	yes	Unemployed	own	corrugate		Burnt bricks		cement		Yes	0	0	Yes	Yes	Yes	Yes	Yes	Bipolar effective disorder	2	3	1							Yes	0	0	0					0	0	No	0	No	Yes	6		No
2018-03-27	Secondary	Moslem	single	yes	Unemployed	own	corrugate		Burnt bricks		cement		Yes	0	0	Yes	Yes	Yes	Yes	Yes	Schizophrenia	2	3			13	12	6			Yes	Yes	0	0					0	0	No	0	No	0			No
2018-08-15	Secondary	Christian	separated/divorced	yes	Unemployed	rent	corrugate		Burnt bricks		cement		Yes	0	0	0	Yes	0	Yes	Yes	Schizophrenia	14	5	3		4	10				Yes	0	0	Yes	Yes	0	0	0	0	0	No	0	No	Yes	4	7	No
2018-03-29	Primary	Christian	separated/divorced	yes	Farmer/fish	own	corrugate		Burnt bricks		mud		Yes	0	Yes	Yes	Yes	0	0	0	Bipolar effective disorder	2	3			6					Yes	0	0	0					0	0	No	0	No	Yes	1	3	No
2018-06-07	Secondary	Christian	single	yes	Unemployed	live for free	corrugate		Burnt bricks		tiles		Yes	Yes	0	Yes	Yes	Yes	Yes	Yes	Schizophrenia	6	5	3		2					Yes	0	0	0					0	0	No	0	No	Yes	6		No
2018-08-30	tertiary	Christian	single	no	Unemployed	own	corrugate		Burnt bricks		cement		Yes	0	Yes	Yes	Yes	0	Yes	Yes	Bipolar effective disorder	1	13	3							Yes	0	0	0					0	0	No	0	No	Yes	9		Yes
2018-06-08	Primary	Christian	separated/divorced	yes	Unemployed	own	corrugate		Burnt bricks		cement		Yes	0	0	Yes	Yes	Yes	Yes	Yes	Schizophrenia	12	5	3	15	13					Yes	0	0	0					0	0	No	0	No	0			No
2018-07-04	Secondary	Christian	currently	yes	Farmer/fish	own	corrugate		Burnt bricks		mud		Yes	0	0	Yes	Yes	0	Yes	Yes	Bipolar effective disorder	3	2	1	15						Yes	0	0	0					0	0	No	0	No	Yes	7		No
2018-02-21	Secondary	Moslem	single	yes	Informal	own	corrugate		unburnt bricks		mud		Yes	0	0	0	Yes	0	0	Yes	Bipolar effective disorder	5	7	3		5	3	15			Yes	0	0	0					0	0	No	0	No	Yes	5,9		No
2018-08-13	Secondary	Christian	currently	no	Unemployed	own	corrugate		Burnt bricks		mud		0	0	Yes	Yes	Yes	0	0	0	Bipolar effective disorder	5	3			2					Yes	0	0	0					0	0	No	0	No	Yes	3	3	No
2018-08-13	Secondary	Christian	separated/divorced	yes	Unemployed	live for free	corrugate		Burnt bricks		cement		Yes	0	0	Yes	Yes	0	0	Yes	Bipolar effective disorder	9	1	3			5	2			Yes	Yes	0	0					0	0	No	0	No	Yes	3	4	No
2018-06-11	Primary	Christian	currently	no	Unemployed	rent	corrugate		unburnt bricks		mud		0	0	Yes	Yes	Yes	0	Yes	0	Schizophrenia	2	6	3		5	13				Yes	0	0	0					0	0	No	0	No	Yes	2		No
2018-06-11	Primary	Christian	currently	yes	Unemployed	rent	corrugate		Burnt bricks		cement		Yes	0	0	Yes	Yes	0	Yes	Yes	Bipolar effective disorder	5	4	15	3	2	6				Yes	0	0	0					0	0	No	0	No	Yes	4	3	No
2018-02-28	tertiary	Christian	currently	no	Professional	live for free	corrugate		Burnt bricks		cement		Yes	0	Yes	Yes	Yes	0	0	Yes	Bipolar effective disorder	5	3			4	1				Yes	0	0	0					0	0	No	0	No	Yes	1		No
2018-09-30	Secondary	Christian	single	yes	Unemployed	own	corrugate		unburnt bricks		cement		Yes	0	0	Yes	Yes	0	Yes	Yes	Bipolar effective disorder	6	1	3		2	13				Yes	0	0	0					0	0	No	0	No	Yes	9		No
2018-06-11	tertiary	Christian	separated/divorced	no	Professional	live for free	corrugate		Burnt bricks		cement		0	0	0	0	Yes	0	Yes	Yes	Schizophrenia	3	6	5		2	13				Yes	0	0	Yes	Yes	0	0	0	0	0	No	0	No	Yes	9	4	No
2018-03-15	Secondary	Christian	single	yes	Professional	live for free	corrugate		Burnt bricks		cement		Yes	0	Yes	Yes	Yes	0	0	Yes	Bipolar effective disorder	2	1	3		13					Yes	Yes	0	Yes	Yes	Yes	Yes	Yes	0	0	No	0	No	Yes	2	7	No
2018-06-13	Secondary	Christian	single	yes	Unemployed	own	tiles		Burnt bricks		tiles		Yes	Yes	0	Yes	Yes	Yes	Yes	Yes	Schizophrenia	6	5	3	12	13					Yes	0	0	0					0	0	No	0	No	Yes	6		No
2018-02-20	No formal education	Christian	currently	yes	Unemployed	own	corrugate		Burnt bricks		cement		Yes	0	Yes	0	Yes	0	0	Yes	Bipolar effective disorder	2	3	1							Yes	0	0	Yes	0	0	0	0	0	0	No	0	No	0			No
2018-06-13	Secondary	Christian	separated/divorced	yes	Farmer/fish	own	corrugate		Burnt bricks		cement		Yes	0	Yes	Yes	Yes	Yes	Yes	Yes	Bipolar effective disorder	2	1	3							Yes	0	0	Yes	0	0	0	0	0	0	No	0	No	Yes	4	2	No
2018-08-02	Primary	Christian	single	yes	Unemployed	live for free	corrugate		Burnt bricks		cement		Yes	0	0	Yes	Yes	0	Yes	Yes	Schizophrenia	5	3			6					Yes	0	0	0					0	0	No	0	No	0			No
2018-06-13	Primary	Moslem	separated/divorced	yes	Unemployed	live for free	corrugate		Burnt bricks		cement		Yes	0	0	0	Yes	0	Yes	Yes	Bipolar effective disorder	1	2	3		5	6				Yes	0	0	0					0	0	No	0	No	Yes	2		No
2018-03-27	Primary	Christian	separated/divorced	no	Farmer/fish	live for free	corrugate		Burnt bricks		cement		0	0	Yes	0	Yes	0	0	Yes	Bipolar effective disorder	2	1	5	3						Yes	0	0	0					0	0	No	0	No	Yes	3	8	No
2018-05-28	tertiary	Christian	currently	yes	Professional	live for free	tiles		Burnt bricks		cement		0	0	0	Yes	0	0	Yes	Yes	Bipolar effective disorder	5	3	12		2	11	13			Yes	0	0	0					0	0	No	0	No	Yes	7		No
2018-02-21	Primary	Christian	separated/divorced	yes	Unemployed	live for free	corrugate		Burnt bricks		tiles		Yes	Yes	Yes	Yes	Yes	Yes	Yes	Yes	Bipolar effective disorder	2	1	3							Yes	0	0	0					0	0	No	0	No	Yes	2		No
2018-06-14	Secondary	Christian	currently	yes	Farmer/fish	own	corrugate		Burnt bricks		mud		0	0	0	Yes	Yes	0	Yes	Yes	Bipolar effective disorder	5	1	3		2					Yes	Yes	0	0					0	0	No	0	No	Yes	7		No
2018-02-23	Secondary	Christian	single	yes	Unemployed	own	corrugate		Burnt bricks		cement		Yes	0	0	Yes	Yes	0	0	Yes	Schizophrenia	13	3				5				Yes	Yes	0	0					0	0	No	0	No	Yes	1		No
2018-03-22	tertiary	Christian	currently	no	Professional	rent	corrugate		Burnt bricks		cement		Yes	0	Yes	Yes	Yes	0	Yes	Yes	Bipolar effective disorder	13	6	3		11					Yes	0	0	Yes					0	0	No	0	No	Yes	4		No
2018-06-11	Primary	Christian	separated/divorced	no	Unemployed	live for free	corrugate		Burnt bricks		mud		0	0	Yes	0	0	0	0	0	Bipolar effective disorder	2	3	1							Yes	0	0	0					0	0	No	0	No	0			No
2018-05-07	Primary	Christian	currently	yes	Farmer/fish	rent							0	0	0	Yes	Yes	0	Yes	Yes	Bipolar effective disorder	2	7	3							Yes	0	0	0					0	0	No	0	No	Yes	3		No
2018-06-20	tertiary	Christian	single	yes	Unemployed	rent	corrugate		Burnt bricks		cement		Yes	0	0	Yes	Yes	0	Yes	Yes	Bipolar effective disorder	2	1	3							Yes	0	0	0					0	0	No	0	No	0			No
2018-07-09	tertiary	Christian	currently	yes	Professional	own	corrugate		Burnt bricks		cement		Yes	0	Yes	Yes	Yes	0	Yes	Yes	Bipolar effective disorder	13	4	3							Yes	0	0	0					0	0	No	0	No	0			No
2018-03-22	Primary	Moslem	currently	no	Unemployed	own	corrugate		Burnt bricks		cement		Yes	0	Yes	Yes	Yes	0	Yes	Yes	Bipolar effective disorder	13	1	3							Yes	0	0	0					0	0	No	0	No	0			No
2018-06-04	Primary	Christian	separated/divorced	no	Unemployed	live for free	corrugate		Burnt bricks		mud		0	0	Yes	Yes	Yes	0	Yes	0	Bipolar effective disorder	5	7	15		14	1				Yes	0	0	0					0	0	No	0	No	0			Yes	No
2018-06-04	Primary	Christian	separated/divorced	no	Unemployed	own	corrugate		Burnt bricks		mud		0	0	0	0	Yes	0	Yes	0	Bipolar effective disorder	5	3	1							Yes	0	0	0					0	0	No	0	No	Yes	2	9	No
2018-06-01	tertiary	Christian	currently	yes	Professional	own	corrugate		Burnt bricks		cement		Yes	0	0	Yes	Yes	0	Yes	Yes	Bipolar effective disorder	2	1	3							Yes	0	0	0					0	0	No	0	No	0			No
2018-08-01	Secondary	Moslem	single	yes	Unemployed	own	corrugate		Burnt bricks		cement		Yes	Yes	0	Yes	Yes	Yes	Yes	Yes	Bipolar effective disorder	2	1	3							Yes	Yes	0	0					0	0	No	0	No	Yes	5	2	No
2018-08-16	Primary	Christian	currently	no	Unemployed	own	corrugate		Burnt bricks		mud		Yes	0	Yes	0	Yes	0	Yes	Yes	Schizophrenia	5	3			2					Yes	Yes	0	0					0	0	No	0	No	Yes	3		No
2018-06-21	Primary	Christian	currently	yes	Unemployed	live for free	corrugate		Burnt bricks		cement		Yes	0	Yes	Yes	Yes	0	Yes	Yes	Schizophrenia	2	3								Yes	Yes	0	Yes	0	0	0	0	0	0	No	0	No	Yes	3		No
2018-05-30	Primary	Christian	currently	yes	Informal	rent	corrugate		Burnt bricks		cement		Yes	0	0	Yes	Yes	0	0	Yes	Bipolar effective disorder	2	3	1							Yes	0	0	0					0	0	No	0	No	0			No
2018-05-30	Primary	Moslem	currently	yes	Farmer/fish	rent	corrugate		Burnt bricks		cement		Yes	0	0	Yes	Yes	0	Yes	Yes	Bipolar effective disorder	2	1	3							Yes	0	0	0					0	0	No	0	No	Yes	3	4	No
2018-06-22	Primary	Moslem	currently	yes	Farmer/fish	own	corrugate		mud and wattle		mud		0	0	0	0	0	0	Yes	0	Bipolar effective disorder	1	2	3							Yes	Yes	0	0					0	0	No	0	No	Yes	3	3	No
2018-06-22	Secondary	Christian	separated/divorced	yes	Unemployed	rent	corrugate		Burnt bricks		cement		0	0	0	0	0	0	0	0	Bipolar effective disorder	2	1	3		13	5	6			Yes	0	Yes	Yes	0	0	0	0	0	0	No	0	No	Yes	3		No
2018-09-03	Primary	Christian	separated/divorced	no	Informal	rent	corrugate		Burnt bricks		mud		0	0	0	Yes	Yes	0	0	0	Schizophrenia	6	5	12	3	4					Yes	Yes	0	0					0	0	No	0	No	Yes	1		No
2018-03-21	Primary	Christian	separated/divorced	yes	Unemployed	own	corrugate		Burnt bricks		cement		Yes	0	0	Yes	0	0	Yes	Yes	Bipolar effective disorder	1	3	5							Yes	0	0	0					0	0	No	0	No	Yes	2		No
2018-06-22	Secondary	Moslem	separated/divorced	yes	Unemployed	live for free	corrugate		Burnt bricks		cement		Yes	0	0	Yes	Yes	0	0	Yes	Bipolar effective disorder	1	5	3							Yes	Yes	0	0					0	0	No	0	No	0			No
2018-06-22	tertiary	Christian	single	yes	Unemployed	live for free	corrugate		unburnt bricks		tiles		Yes	0	0	Yes	Yes	Yes	Yes	Yes	Bipolar effective disorder	13	15	3							Yes	0	0	0					0	0	No	0	No	Yes	7
2018-07-04	tertiary	Moslem	currently	yes	Professional	rent	corrugate		Burnt bricks		cement		Yes	0	0	Yes	Yes	0	Yes	Yes	Bipolar effective disorder	4	2								Yes	0	0	0					0	0	No	0	No	0			No
2018-02-22	Primary	Christian	separated/divorced	yes	Unemployed	own	corrugate		Burnt bricks		cement		Yes	0	0	0	Yes	0	Yes	Yes	Bipolar effective disorder	13	1	3							Yes	Yes	0	0					0	0	No	0	No	0			No
2018-07-12	Secondary	Christian	widowed	yes	Unemployed	live for free	corrugate		Burnt bricks		cement		Yes	0	0	0	Yes	0	Yes	Yes	Bipolar effective disorder	13	3			5					Yes	0	0	0					0	0	No	0	No	Yes	7		No
2018-02-20	Secondary	Moslem	separated/divorced	no	Farmer/fish	rent	corrugate		Burnt bricks		mud		0	0	Yes	0	Yes	0	0	0	Schizophrenia	12	5	3		13					Yes	0	0	0					0	0	No	0	No	Yes	9		No
2018-06-25	tertiary	Christian	single	yes	Informal	live for free	corrugate		Burnt bricks		tiles		Yes	Yes	0	Yes	Yes	Yes	Yes	Yes	Schizophrenia	6	7	9	3	5					Yes	0	0	0					0	0	No	0	No	0			No
2018-05-22	Primary	Christian	widowed	yes	Farmer/fish	own	corrugate		Burnt bricks		cement		Yes	0	Yes	Yes	Yes	0	Yes	Yes	major depressive disorder	12									Yes	Yes	0	0					0	0	No	0	No	0			No
2018-06-26	Primary	Christian	single	yes	Unemployed	rent	corrugate		mud and wattle		cement		0	0	0	0	Yes	0	0	Yes	Bipolar effective disorder	5	3			13	1				Yes	0	0	0					0	0	No	0	No	Yes	9	6	No
2018-06-26	tertiary	Moslem	single	no	Professional	live for free	corrugate		Burnt bricks		cement		0	0	0	Yes	Yes	0	Yes	Yes	Bipolar effective disorder	5	1	12	3						Yes	0	Yes	0					0	0	No	0	No	Yes	1	1	No
2018-02-27	Secondary	Christian	single	yes	Unemployed	own	corrugate		Burnt bricks		cement		0	0	0	0	0	0	0	0	Schizophrenia	2	3	14							Yes	Yes	0	0					0	0	No	0	No	0			No
2018-08-01	tertiary	Christian	single	yes	Professional	own	corrugate		Burnt bricks		cement		Yes	0	0	Yes	Yes	0	0	Yes	Bipolar effective disorder	5	12	14	1	2					Yes	0	0	0					0	0	No	0	No	0			No
2018-08-28	Secondary	Christian	single	yes	Informal	own	corrugate		Burnt bricks		cement		Yes	0	0	Yes	Yes	0	Yes	Yes	Bipolar effective disorder	2	1	3							Yes	0	0	0					0	0	No	0	No	Yes	9		No
2018-06-26	Secondary	Christian	separated/divorced	yes	Informal	live for free	tiles		Burnt bricks		cement		Yes	Yes	0	Yes	Yes	Yes	Yes	Yes	Bipolar effective disorder	2	1	3		13	5				Yes	0	0	0					0	0	No	0	No	0			No
2018-06-26	Primary	Christian	currently	no	Informal	own	corrugate		Burnt bricks		cement		0	0	0	Yes	Yes	0	0	Yes	Bipolar effective disorder	5	5	1	3	6					Yes	Yes	0	0					0	0	No	0	No	Yes	6	7	No
2018-08-03	tertiary	Christian	separated/divorced	yes	Professional	own	corrugate		Burnt bricks		cement		Yes	0	0	Yes	Yes	Yes	Yes	Yes		2	3	14							Yes	0	Yes	Yes	Yes	Yes	Yes	Yes	0	0	No	0	No	Yes	4	4	No
2018-08-16	Secondary	Christian	single	yes	Unemployed	live for free	corrugate		mud and wattle		mud		0	0	Yes	0	Yes	0	Yes	Yes	Schizophrenia	6	2	1	3	13	5				Yes	0	0	Yes	Yes	Yes	0	0	0	0	No	0	No	Yes	2	6	No
2018-06-27	Secondary	Christian	single	yes	Informal	own	corrugate		Burnt bricks		tiles		Yes	0	0	Yes	Yes	Yes	Yes	Yes	Bipolar effective disorder	5	12	1	3	13					Yes	0	0	0					0	0	No	0	No	Yes	6		No
2018-08-16	Secondary	Christian	separated/divorced	yes	Unemployed	live for free	corrugate		Burnt bricks		cement		Yes	Yes	0	Yes	Yes	0	Yes	Yes	Schizophrenia	5	3								Yes	Yes	0	Yes	0	0	0	0	0	0	No	0	No	Yes	4	4	No
2018-06-11	Primary	Christian	single	yes	Farmer/fish	own	corrugate		Burnt bricks		cement		Yes	0	Yes	Yes	0	0	Yes	Yes	major depressive disorder	2	3	4							Yes	0	0	0					0	0	No	0	No	0			No
2018-03-13	Primary	Moslem	single	yes	Unemployed	live for free	corrugate		Burnt bricks		cement		Yes	0	0	Yes	Yes	0	0	Yes	Schizophrenia	1	3	6	5	2					Yes	0	0	0					0	0	No	0	No	Yes	2		No
2018-06-27	tertiary	Christian	currently	yes	Professional	rent	corrugate		Burnt bricks		cement		0	0	0	0	Yes	0	0	Yes	Bipolar effective disorder	2	3	4		13					Yes	0	0	0					0	0	No	0	No	0			No
2018-06-27	tertiary	Christian	single	yes	Informal	rent	corrugate		Burnt bricks		cement		Yes	0	0	Yes	Yes	Yes	Yes	Yes	Bipolar effective disorder	1	2	3							Yes	Yes	0	0					0	0	No	0	No	Yes	7		No
2018-06-12	Primary	Christian	single	yes	Farmer/fish	own	corrugate		Burnt bricks		mud		0	0	0	Yes	Yes	0	0	0	Bipolar effective disorder	13	3								Yes	Yes	0	0					0	0	No	0	No	Yes	9		No
2018-06-11	Primary	Christian	currently	yes	Farmer/fish	own	corrugate		Burnt bricks		mud		0	0	0	0	0	0	Yes	Yes	Bipolar effective disorder	13	3	1	14						No		Yes	Yes					0	0	No	0	No	0			No
2018-06-28	Secondary	Christian	separated/divorced	yes	Informal	rent	corrugate		Burnt bricks		cement		Yes	0	0	Yes	Yes	Yes	Yes	Yes	Bipolar effective disorder	2	1	3							Yes	0	0	0					0	0	No	0	No	Yes	3		No
2018-05-15	Primary	Christian	single	yes	Farmer/fish	live for free	corrugate		Burnt bricks		cement		Yes	0	Yes	0	Yes	0	0	Yes	Bipolar effective disorder	2	3	12							Yes	0	0	0					0	0	No	0	No	0			No
2018-06-28	Secondary	Moslem	currently	yes	Unemployed	own	corrugate		Burnt bricks		cement		Yes	0	0	Yes	Yes	Yes	Yes	Yes	Bipolar effective disorder	2	3			5					Yes	0	0	0					0	0	No	0	No	0			No
2018-06-29	Secondary	Christian	currently	yes	Informal	live for free	corrugate		Burnt bricks		cement		Yes	0	0	Yes	Yes	0	Yes	Yes	Bipolar effective disorder	5	7	3		13	2				Yes	0	0	0					0	0	No	0	No	Yes	5		No
2018-05-15	Secondary	Christian	currently	yes	Unemployed	rent	corrugate		Burnt bricks		cement		Yes	0	0	Yes	Yes	0	0	Yes	Schizophrenia	3	13	6							Yes	0	0	0					0	0	No	0	No	0			No
2018-03-20	Primary	Christian	separated/divorced	yes	Farmer/fish	live for free	corrugate		Burnt bricks		mud		0	0	Yes	0	0	0	Yes	Yes	Bipolar effective disorder	2	3	1			5				Yes	0	0	0					0	0	No	0	No	Yes	4		Yes	No
2018-08-17	tertiary	Christian	single	yes	Unemployed	rent	corrugate		Burnt bricks		cement		Yes	0	Yes	Yes	Yes	0	Yes	Yes	Bipolar effective disorder	2	3			1					Yes	Yes	0	Yes	0	0	0	0	0	0	No	0	No	Yes	4	7	No
2018-06-29	Primary	Moslem	separated/divorced	yes	Unemployed	rent	corrugate		Burnt bricks		tiles		Yes	0	0	Yes	Yes	0	Yes	Yes	Bipolar effective disorder	13	1	3		9					Yes	0	0	Yes	0	0	0	0	0	0	No	0	No	Yes	1		No
2018-08-03	Secondary	Christian	single	yes	Informal	live for free	corrugate		Burnt bricks		tiles		Yes	0	Yes	Yes	Yes	Yes	Yes	Yes		9	3			13					Yes	0	0	0					0	0	No	0	No		2		No
2018-06-29	Secondary	Christian	separated/divorced	yes	Informal	own	corrugate		Burnt bricks		tiles		Yes	Yes	Yes	Yes	Yes	Yes	Yes	Yes	Bipolar effective disorder	7	3	13							Yes	0	0	0					0	0	No	0	No	Yes	7		No
2018-05-11	Secondary	Christian	currently	yes	Unemployed	live for free	corrugate		Burnt bricks		mud		0	0	0	Yes	Yes	0	Yes	Yes	Bipolar effective disorder	13	3								Yes	Yes	0	0					0	0	No	0	No	Yes	7	7	No
2018-07-02	tertiary	Christian	single	yes	Unemployed	own	corrugate		Burnt bricks		cement		Yes			Yes	Yes		Yes	Yes	Bipolar effective disorder	1	2	3									0	0					0	0	No	0	No	0			No
2018-02-27	Primary	Christian	widowed	yes	Unemployed	own	corrugate		Burnt bricks		tiles		Yes	Yes	0	Yes	Yes	Yes	Yes	Yes	Bipolar effective disorder	1	3	2							Yes	0	0	0					0	0	No	0	No	Yes	3,4		No
2018-07-02	tertiary	Christian	single	yes	Unemployed	own	corrugate		mud and wattle		mud		0	0	0	Yes	Yes	0	Yes	Yes	Schizophrenia	2	4	6	3						Yes	Yes	0	0					0	0	No	0	No	Yes	7,9	7,9	No
2018-03-19	Secondary	Christian	single	yes	Professional	own	corrugate		Burnt bricks		tiles		Yes	0	0	Yes	Yes	0	0	Yes	Schizophrenia	5	3			2					Yes	0	0	0					0	0	No		No	Yes	5		No
2018-08-20	tertiary	Christian	single	yes	Professional	live for free	corrugate		Burnt bricks		cement		Yes	Yes	0	Yes	Yes	Yes	Yes	Yes	Schizophrenia	13	6	3							Yes	0	0	0					0	0	No	0	No	Yes	4	9	No
2018-03-07	tertiary	Christian	currently	yes	Unemployed	rent	corrugate		Burnt bricks		cement		Yes	0	0	0	Yes	0	Yes	Yes	Bipolar effective disorder	9	4	3							Yes	Yes	0	0					0	0	No	0	No	Yes	4	4	Yes	Yes	Yes
2018-07-03	Secondary	Christian	separated/divorced	yes	Unemployed	live for free	corrugate		Burnt bricks		cement		Yes	0	0	0	Yes	0	Yes	Yes	Schizophrenia	15	5	3		14	13				Yes	0	0	0					0	0	No	0	No	Yes	9		No
2018-05-09	Primary	Christian	currently	yes	Farmer/fish	own	corrugate		Burnt bricks		cement		0	0	0	0	0	0	0	Yes	Bipolar effective disorder	2	3								Yes	0	0	0					0	0	No	0	No	Yes	1		No
2018-03-16	Primary	Christian	separated/divorced	no	Farmer/fish	own	corrugate		Burnt bricks		other specify		Yes	0	Yes	Yes	Yes	0	0	Yes	Bipolar effective disorder	13	7	3							Yes	0	0	0					0	0	No	0	No	Yes	3	3	No
2018-02-26	Secondary	Christian	separated/divorced	no	Farmer/fish	own	corrugate		mud and wattle		mud		0	0	0	0	0	0	Yes	0	Bipolar effective disorder	2	12	1	3						Yes	0	0	0					0	0	No	0	No	0			No
2018-05-08	Secondary	Christian	currently	yes	Farmer/fish	live for free	corrugate		Burnt bricks		mud		0	0	Yes	0	Yes	0	0	Yes	Bipolar effective disorder	5	3	1		13					Yes	0	0	0					0	0	No	0	No	Yes	7	7	No
2018-05-08	Primary	Christian	separated/divorced	yes	Farmer/fish	own	corrugate		Burnt bricks		mud		Yes	0	Yes	Yes	Yes	0	Yes	Yes	Bipolar effective disorder	2	3	1							Yes	0	0	0					0	0	No	0	No	Yes	3		Yes	No
2018-07-04	Secondary	Christian	widowed	yes	Unemployed	rent	corrugate		Burnt bricks		tiles		Yes	0	0	0	Yes	0	0	Yes	Schizophrenia	6	5	3							Yes	Yes	0	0					0	0	No	0	No	Yes	4	3	No
2018-05-07	Secondary	Christian	single	yes	Farmer/fish	rent	corrugate		Burnt bricks		mud		0	0	0	Yes	Yes	0	Yes	Yes	Bipolar effective disorder	2	1	3		6	13				Yes	0	0	0					0	0	No	0	No	Yes	4		No
2018-03-16	Secondary	Christian	separated/divorced	yes	Farmer/fish	own	corrugate		Burnt bricks		cement		0	0	0	0	Yes	0	0	Yes	Bipolar effective disorder	2	3	12							Yes	0	0	0					0	0	No	0	No	Yes	3	3	No
2018-07-04	Secondary	Christian	currently	yes	Unemployed	own	corrugate		Burnt bricks		cement		Yes	0	Yes	Yes	Yes	0	Yes	0	major depressive disorder	5	4								Yes	0	0	0					0	0	No	0	No	Yes	4	4	No
2018-07-04	Secondary	Christian	separated/divorced	no	Unemployed	live for free	corrugate		Burnt bricks		mud		0	0	0	0	0	0	0	0	major depressive disorder	4	5	3							Yes	Yes	Yes	0					0	0	No	0	No	Yes	6		No
2018-07-05	Secondary	Christian	separated/divorced	yes	Professional	own	corrugate		Burnt bricks		cement		Yes	0	0	Yes	Yes	0	Yes	Yes	Bipolar effective disorder	5	1	3		2					Yes	0	0	0					0	0	No	0	No	Yes	5	9	No
2018-06-19	Secondary	Christian	single	yes	Unemployed	live for free	corrugate		Burnt bricks		cement		Yes	0	Yes	Yes	Yes	0	Yes	Yes	Bipolar effective disorder	13	1	3							Yes	0	0	0					0	0	No	0	No	Yes	4		No
2018-07-05	Secondary	Christian	single	yes	Unemployed	own	corrugate		unburnt bricks		cement		0	0	Yes	Yes	Yes	0	Yes	Yes	Schizophrenia	2	3								Yes	0	0	0					0	0	No	0	No	0			No
2018-06-19	Primary	Christian	single	yes	Unemployed	live for free	corrugate		Burnt bricks		mud		Yes	0	Yes	Yes	Yes	0	Yes	Yes	Bipolar effective disorder	3	13	1							Yes	Yes	0	0					0	0	No	0	No	0			No
2018-07-05	Primary	Christian	currently	no	Unemployed	rent	corrugate		Burnt bricks		cement		0	0	0	0	0	0	0	Yes	Schizophrenia	6	2	3		14					Yes	0	Yes	Yes	Yes	Yes	Yes	0	0	0	No	0	No	Yes	3	3	No
2018-07-11	Secondary	Moslem	currently	yes	Farmer/fish	rent	corrugate		Burnt bricks		cement		Yes	0	0	0	Yes	0	0	Yes	Bipolar effective disorder	2	1	3							Yes	Yes	0	0					0	0	No	0	No	0			No
2018-02-22	Secondary	Moslem	single	yes	Unemployed	own	corrugate		Burnt bricks		cement		Yes	0	0	Yes	0	0	Yes	Yes	Schizophrenia	5				3	6				Yes	Yes	0	0					0	0	No	0	No	Yes	4		No
2018-07-12	Secondary	Christian	single	yes	Unemployed	rent	corrugate		Burnt bricks		cement		Yes	Yes	0	Yes	Yes	Yes	Yes	Yes	Bipolar effective disorder	13	4	3							Yes	0	0	0					0	0	No	0	No	Yes	6		No
2018-03-12	Primary	Christian	single	no	Unemployed	own	corrugate		Burnt bricks		mud		0	0	0	0	Yes	0	Yes	Yes	Schizophrenia	5	3			2					Yes	Yes	0	0					0	0	No	0	No	Yes	9	9	No
2018-02-26	No formal education	Christian	currently	no	Unemployed	rent	corrugate		Burnt bricks		cement		Yes	0	0	0	Yes	0	0	Yes	Bipolar effective disorder		2	1	3						Yes	0	0	0					0	0	No	0	No	Yes	2		No
2018-03-15	Primary	Christian	single	yes	Unemployed	own	corrugate		Burnt bricks		cement		0	0	0	0	Yes	0	0	0	Bipolar effective disorder	13	1	3							Yes	Yes	0	0					0	0	No	0	No	Yes	1		Yes	No
2018-03-19	Primary	Moslem	separated/divorced	yes	Informal	rent	corrugate		mud and wattle		cement		0	0	Yes	Yes	Yes	0	0	Yes	Schizophrenia	9	3			2					Yes	0	0	0					0	0	No	0	No	0			No
2018-05-14	Secondary	Christian	single	yes	Unemployed	rent	corrugate		Burnt bricks		cement		Yes	0	0	0	0	0	0	0											Yes	0	0	0					0	0	No	0	No	Yes	3		No
[truncated: 298 more columns]
